# Supplementary material for: PGNneo: A Proteogenomics-Based Neoantigen Prediction Pipeline in Noncoding Regions
Source: Cells. 2023 Mar 1;12(5):782. doi: 10.3390/cells12050782 (PMC10000440; doi:10.3390/cells12050782)
Supplement: Supplementary file 1 [file cells-12-00782-s001.zip]

Archive with 16 entries (16 files):
- FigS1.tif
- Table S1.xlsx
- Table S10.xlsx
- Table S11.xlsx
- Table S12.xlsx
- Table S13.xlsx
- Table S14.xlsx
- Table S2.xlsx
- Table S3.xlsx
- Table S4.xlsx
- Table S5.xlsx
- Table S6.xlsx
- Table S7.xlsx
- Table S8.xlsx
- Table S9.xlsx
- User's Manual.pdf
