# Supplementary material for: PGNneo: A Proteogenomics-Based Neoantigen Prediction Pipeline in Noncoding Regions
Source: Cells. 2023 Mar 1;12(5):782. doi: 10.3390/cells12050782 (PMC10000440; doi:10.3390/cells12050782)
Supplement: Supplementary file 1 [file cells-12-00782-s001.zip › Table S1.xlsx]

## Sheet: HCC_HT
Sample ID	RNA-seq (Case)	RNA-seq (Control)	MS (Case)
HCC42	SRR8382642	SRR8382607	https://download.iprox.cn/IPX0000937000/IPX0000937001/CNHPP_HCC_LC_profiling_L017_T_F1.raw
			https://download.iprox.cn/IPX0000937000/IPX0000937001/CNHPP_HCC_LC_profiling_L017_T_F2.raw
			https://download.iprox.cn/IPX0000937000/IPX0000937001/CNHPP_HCC_LC_profiling_L017_T_F3.raw
			https://download.iprox.cn/IPX0000937000/IPX0000937001/CNHPP_HCC_LC_profiling_L017_T_F4.raw
			https://download.iprox.cn/IPX0000937000/IPX0000937001/CNHPP_HCC_LC_profiling_L017_T_F5.raw
			https://download.iprox.cn/IPX0000937000/IPX0000937001/CNHPP_HCC_LC_profiling_L017_T_F6.raw
HCC44	SRR8382644	SRR8382609	https://download.iprox.cn/IPX0000937000/IPX0000937001/CNHPP_HCC_LC_profiling_L021_T_F1.raw
			https://download.iprox.cn/IPX0000937000/IPX0000937001/CNHPP_HCC_LC_profiling_L021_T_F2.raw
			https://download.iprox.cn/IPX0000937000/IPX0000937001/CNHPP_HCC_LC_profiling_L021_T_F3.raw
			https://download.iprox.cn/IPX0000937000/IPX0000937001/CNHPP_HCC_LC_profiling_L021_T_F4.raw
			https://download.iprox.cn/IPX0000937000/IPX0000937001/CNHPP_HCC_LC_profiling_L021_T_F5.raw
			https://download.iprox.cn/IPX0000937000/IPX0000937001/CNHPP_HCC_LC_profiling_L021_T_F6.raw
HCC49	SRR8382649	SRR8382614	https://download.iprox.cn/IPX0000937000/IPX0000937001/CNHPP_HCC_LC_profiling_L028_T_F1.raw
			https://download.iprox.cn/IPX0000937000/IPX0000937001/CNHPP_HCC_LC_profiling_L028_T_F2.raw
			https://download.iprox.cn/IPX0000937000/IPX0000937001/CNHPP_HCC_LC_profiling_L028_T_F3.raw
			https://download.iprox.cn/IPX0000937000/IPX0000937001/CNHPP_HCC_LC_profiling_L028_T_F4.raw
			https://download.iprox.cn/IPX0000937000/IPX0000937001/CNHPP_HCC_LC_profiling_L028_T_F5.raw
			https://download.iprox.cn/IPX0000937000/IPX0000937001/CNHPP_HCC_LC_profiling_L028_T_F6.raw
HCC53	SRR8382653	SRR8382618	https://download.iprox.cn/IPX0000937000/IPX0000937001/CNHPP_HCC_LC_profiling_L035_T_F1.raw
			https://download.iprox.cn/IPX0000937000/IPX0000937001/CNHPP_HCC_LC_profiling_L035_T_F2.raw
			https://download.iprox.cn/IPX0000937000/IPX0000937001/CNHPP_HCC_LC_profiling_L035_T_F3.raw
			https://download.iprox.cn/IPX0000937000/IPX0000937001/CNHPP_HCC_LC_profiling_L035_T_F4.raw
			https://download.iprox.cn/IPX0000937000/IPX0000937001/CNHPP_HCC_LC_profiling_L035_T_F5.raw
			https://download.iprox.cn/IPX0000937000/IPX0000937001/CNHPP_HCC_LC_profiling_L035_T_F6.raw
HCC58	SRR8382658	SRR8382623	https://download.iprox.cn/IPX0000937000/IPX0000937001/CNHPP_HCC_LC_profiling_L041_T_F1.raw
			https://download.iprox.cn/IPX0000937000/IPX0000937001/CNHPP_HCC_LC_profiling_L041_T_F2.raw
			https://download.iprox.cn/IPX0000937000/IPX0000937001/CNHPP_HCC_LC_profiling_L041_T_F3.raw
			https://download.iprox.cn/IPX0000937000/IPX0000937001/CNHPP_HCC_LC_profiling_L041_T_F4.raw
			https://download.iprox.cn/IPX0000937000/IPX0000937001/CNHPP_HCC_LC_profiling_L041_T_F5.raw
			https://download.iprox.cn/IPX0000937000/IPX0000937001/CNHPP_HCC_LC_profiling_L041_T_F6.raw
HCC62	SRR8382662	SRR8382627	https://download.iprox.cn/IPX0000937000/IPX0000937001/CNHPP_HCC_LC_profiling_L045T_5per_F1_R1.raw
			https://download.iprox.cn/IPX0000937000/IPX0000937001/CNHPP_HCC_LC_profiling_L045T_5per_F2_R1.raw
			https://download.iprox.cn/IPX0000937000/IPX0000937001/CNHPP_HCC_LC_profiling_L045T_5per_F3_R1.raw
			https://download.iprox.cn/IPX0000937000/IPX0000937001/CNHPP_HCC_LC_profiling_L045T_5per_F4_R1.raw
			https://download.iprox.cn/IPX0000937000/IPX0000937001/CNHPP_HCC_LC_profiling_L045T_5per_F5_R1.raw
			https://download.iprox.cn/IPX0000937000/IPX0000937001/CNHPP_HCC_LC_profiling_L045T_5per_F6_R1.raw
HCC64	SRR8382664	SRR8382629	https://download.iprox.cn/IPX0000937000/IPX0000937001/CNHPP_HCC_LC_profiling_L047T_5per_F1_R1.raw
			https://download.iprox.cn/IPX0000937000/IPX0000937001/CNHPP_HCC_LC_profiling_L047T_5per_F2_R1.raw
			https://download.iprox.cn/IPX0000937000/IPX0000937001/CNHPP_HCC_LC_profiling_L047T_5per_F3_R1.raw
			https://download.iprox.cn/IPX0000937000/IPX0000937001/CNHPP_HCC_LC_profiling_L047T_5per_F4_R1.raw
			https://download.iprox.cn/IPX0000937000/IPX0000937001/CNHPP_HCC_LC_profiling_L047T_5per_F5_R1.raw
			https://download.iprox.cn/IPX0000937000/IPX0000937001/CNHPP_HCC_LC_profiling_L047T_5per_F6_R1.raw
HCC65	SRR8382665	SRR8382630	https://download.iprox.cn/IPX0000937000/IPX0000937001/CNHPP_HCC_LC_profiling_L048T_5per_F1_R1.raw
			https://download.iprox.cn/IPX0000937000/IPX0000937001/CNHPP_HCC_LC_profiling_L048T_5per_F2_R1.raw
			https://download.iprox.cn/IPX0000937000/IPX0000937001/CNHPP_HCC_LC_profiling_L048T_5per_F3_R1.raw
			https://download.iprox.cn/IPX0000937000/IPX0000937001/CNHPP_HCC_LC_profiling_L048T_5per_F4_R1.raw
			https://download.iprox.cn/IPX0000937000/IPX0000937001/CNHPP_HCC_LC_profiling_L048T_5per_F5_R1.raw
			https://download.iprox.cn/IPX0000937000/IPX0000937001/CNHPP_HCC_LC_profiling_L048T_5per_F6_R1.raw
HCC66	SRR8382666	SRR8382631	https://download.iprox.cn/IPX0000937000/IPX0000937001/CNHPP_HCC_LC_profiling_L052T_5per_F1_R1.raw
			https://download.iprox.cn/IPX0000937000/IPX0000937001/CNHPP_HCC_LC_profiling_L052T_5per_F2_R1.raw
			https://download.iprox.cn/IPX0000937000/IPX0000937001/CNHPP_HCC_LC_profiling_L052T_5per_F3_R1.raw
			https://download.iprox.cn/IPX0000937000/IPX0000937001/CNHPP_HCC_LC_profiling_L052T_5per_F4_R1.raw
			https://download.iprox.cn/IPX0000937000/IPX0000937001/CNHPP_HCC_LC_profiling_L052T_5per_F5_R1.raw
			https://download.iprox.cn/IPX0000937000/IPX0000937001/CNHPP_HCC_LC_profiling_L052T_5per_F6_R1.raw
HCC67	SRR8382667	SRR8382632	https://download.iprox.cn/IPX0000937000/IPX0000937001/CNHPP_HCC_LC_profiling_L056T_5per_F1_R2.raw
			https://download.iprox.cn/IPX0000937000/IPX0000937001/CNHPP_HCC_LC_profiling_L056T_5per_F2_R2.raw
			https://download.iprox.cn/IPX0000937000/IPX0000937001/CNHPP_HCC_LC_profiling_L056T_5per_F3_R2.raw
			https://download.iprox.cn/IPX0000937000/IPX0000937001/CNHPP_HCC_LC_profiling_L056T_5per_F4_R2.raw
			https://download.iprox.cn/IPX0000937000/IPX0000937001/CNHPP_HCC_LC_profiling_L056T_5per_F5_R2.raw
			https://download.iprox.cn/IPX0000937000/IPX0000937001/CNHPP_HCC_LC_profiling_L056T_5per_F6_R1.raw

## Sheet: HCC_HF
Sample ID	RNA-seq (Case)	RNA-seq (Control)	MS (Case)
HCC1076	1076A	1076B	https://ftp.pride.ebi.ac.uk/pride/data/archive/2013/12/PXD000529/CHPP_97H_RP1_1.raw
HCC1080	1080A	1080B	https://ftp.pride.ebi.ac.uk/pride/data/archive/2013/12/PXD000529/CHPP_97H_RP2_1.raw
HCC1091	1091A	1091B	https://ftp.pride.ebi.ac.uk/pride/data/archive/2013/12/PXD000529/CHPP_97H_RP3_1.raw
HCC1095	1095A	1095B	https://ftp.pride.ebi.ac.uk/pride/data/archive/2013/12/PXD000529/CHPP_97H_RP4_1.raw
HCC1099	1099A	1099B	https://ftp.pride.ebi.ac.uk/pride/data/archive/2013/12/PXD000529/CHPP_97H_RP5_1.raw
			https://ftp.pride.ebi.ac.uk/pride/data/archive/2013/12/PXD000529/CHPP_97H_RP6_1.raw
			https://ftp.pride.ebi.ac.uk/pride/data/archive/2013/12/PXD000529/CHPP_97H_RP7_1.raw
			https://ftp.pride.ebi.ac.uk/pride/data/archive/2013/12/PXD000529/CHPP_97H_RP8_1.raw
			https://ftp.pride.ebi.ac.uk/pride/data/archive/2013/12/PXD000529/CHPP_97H_RP9_1.raw
			https://ftp.pride.ebi.ac.uk/pride/data/archive/2013/12/PXD000529/CHPP_97H_RP10_1.raw
			https://ftp.pride.ebi.ac.uk/pride/data/archive/2013/12/PXD000529/CHPP_97H_RP11_1.raw
			https://ftp.pride.ebi.ac.uk/pride/data/archive/2013/12/PXD000529/CHPP_97H_RP12_1.raw
			https://ftp.pride.ebi.ac.uk/pride/data/archive/2013/12/PXD000529/CHPP_97H_RP13_1.raw
			https://ftp.pride.ebi.ac.uk/pride/data/archive/2013/12/PXD000529/CHPP_97H_RP14_1.raw
			https://ftp.pride.ebi.ac.uk/pride/data/archive/2013/12/PXD000529/CHPP_97H_RP15_1.raw
			https://ftp.pride.ebi.ac.uk/pride/data/archive/2013/12/PXD000529/CHPP_97H_RP16_1.raw
			https://ftp.pride.ebi.ac.uk/pride/data/archive/2013/12/PXD000529/CHPP_97H_RP17_1.raw
			https://ftp.pride.ebi.ac.uk/pride/data/archive/2013/12/PXD000529/CHPP_97H_RP18_1.raw
			https://ftp.pride.ebi.ac.uk/pride/data/archive/2013/12/PXD000529/CHPP_97H_RP19_1.raw
			https://ftp.pride.ebi.ac.uk/pride/data/archive/2013/12/PXD000529/CHPP_97H_RP20_1.raw
			https://ftp.pride.ebi.ac.uk/pride/data/archive/2013/12/PXD000529/CHPP_97H_RP21_1.raw
			https://ftp.pride.ebi.ac.uk/pride/data/archive/2013/12/PXD000529/CHPP_97H_RP22_1.raw
			https://ftp.pride.ebi.ac.uk/pride/data/archive/2013/12/PXD000529/CHPP_97H_RP23_1.raw
			https://ftp.pride.ebi.ac.uk/pride/data/archive/2013/12/PXD000529/CHPP_97H_RP24_1.raw
