# Supplementary material for: PGNneo: A Proteogenomics-Based Neoantigen Prediction Pipeline in Noncoding Regions
Source: Cells. 2023 Mar 1;12(5):782. doi: 10.3390/cells12050782 (PMC10000440; doi:10.3390/cells12050782)
Supplement: Supplementary file 1 [file cells-12-00782-s001.zip › Table S10.xlsx]

## Sheet: neoantigens
Overlap of noncoding neoantigens between samples in HCC_HF cohort
GQHGETPSLL
HGETPSLL
LSLPSSWDCR
LSLPSSWDHR
LSLPSSWDHRR
LSLPSSWNYR
QQGPGPWPM
QVIHPPRPPK
SLPSSWDHR
SLPSSWNYR

## Sheet: genes
Overlap of noncoding genes between samples in HCC_HF cohort
FTX
MTSS1
RNF216
SENP6
TMEM192
TMX2-CTNND1
