# Supplementary material for: PGNneo: A Proteogenomics-Based Neoantigen Prediction Pipeline in Noncoding Regions
Source: Cells. 2023 Mar 1;12(5):782. doi: 10.3390/cells12050782 (PMC10000440; doi:10.3390/cells12050782)
Supplement: Supplementary file 1 [file cells-12-00782-s001.zip › Table S11.xlsx]

## Sheet: Sheet1
Gene	Peptide	HLA	%Rank	BindLevel
WWP1	VSHDGATAL	HLA-C*03:04	0.009	SB
NFE2L2	KTDAQAISL	HLA-C*04:03	0.025	SB
TP53	TMAGQLLHV	HLA-A*02:06	0.052	SB
NFE2L2	SSRPAWPTR	HLA-A*33:03	0.08	SB
KMT2D	QQKNPSLFL	HLA-B*13:02	0.126	SB
NFE2L2	GQHSETPSL	HLA-B*15:01	0.154	SB
NFE2L2	WPGHQFFKY	HLA-B*35:01	0.155	SB
KMT2C	IVSSRFCTR	HLA-A*31:01	0.167	SB
KMT2D	QQKNPSLFLI	HLA-B*13:02	0.185	SB
NFE2L2	GIWPGHQFF	HLA-B*15:25	0.206	SB
NFE2L2	LFFETRSRF	HLA-A*24:02	0.226	SB
ATM	AEAGEPLEP	HLA-B*40:06	0.232	SB
WWP1	YRCVPPHPANF	HLA-C*06:02	0.258	SB
KMT2C	KLGDNHFFM	HLA-A*02:01	0.293	SB
NFE2L2	ATRTGRLWWR	HLA-A*31:01	0.323	SB
NFE2L2	HPKSKQISCTW	HLA-B*58:01	0.362	SB
NFE2L2	IWPGHQFF	HLA-A*24:02	0.376	SB
KMT2D	QKNPSLFLI	HLA-B*13:02	0.379	SB
NFE2L2	RMPVIQAAW	HLA-A*24:20	0.385	SB
NFE2L2	RMPVIQAAW	HLA-B*58:01	0.396	SB
WWP1	FSCLSLSGGW	HLA-B*58:01	0.432	SB
ATM	RACQRQAVGIK	HLA-A*30:01	0.433	SB
NFE2L2	KTDAQAISL	HLA-C*03:04	0.442	SB
NFE2L2	GQHSETPSLLK	HLA-A*11:01	0.46	SB
TP53	ATMAGQLLHV	HLA-A*02:06	0.474	SB
WWP1	VSHDGATAL	HLA-C*04:03	0.48	SB
KMT2D	QQQKNPSLFLI	HLA-B*13:02	0.53	WB
KMT2D	QQKNPSLFL	HLA-A*30:01	0.546	WB
NFE2L2	RFVTQAGVQW	HLA-A*24:02	0.574	WB
TP53	MAGQLLHV	HLA-B*51:01	0.598	WB
TP53	MAGQLLHVL	HLA-B*51:01	0.62	WB
TP53	HATMAGQLL	HLA-C*01:02	0.68	WB
WWP1	SCLSLSGGW	HLA-B*58:01	0.719	WB
NFE2L2	GIWPGHQFFKY	HLA-B*15:25	0.73	WB
KMT2D	QKNPSLFLI	HLA-C*06:02	0.732	WB
KMT2D	QQQKNPSLFL	HLA-B*13:02	0.768	WB
NFE2L2	QHSETPSLLK	HLA-A*11:01	0.789	WB
NFE2L2	GQHSETPSLL	HLA-B*15:01	0.803	WB
WWP1	SLSGGWDYR	HLA-A*33:03	0.805	WB
NFE2L2	TDAQAISL	HLA-C*04:03	0.839	WB
KMT2C	SRVQCCSYF	HLA-C*06:02	0.84	WB
WWP1	LSLSGGWDY	HLA-B*58:01	0.848	WB
KMT2D	QRWIFLLLF	HLA-C*06:02	0.848	WB
NFE2L2	GIWPGHQFF	HLA-A*24:02	0.855	WB
WWP1	TVSHDGATAL	HLA-C*03:04	0.858	WB
NFE2L2	LFFETRSRF	HLA-B*15:25	0.862	WB
NFE2L2	KTDAQAISLM	HLA-C*04:03	0.881	WB
WWP1	CVPPHPANF	HLA-C*06:02	0.884	WB
TP53	TMAGQLLHV	HLA-B*15:58	0.97	WB
NFE2L2	GQHSETPSL	HLA-C*12:02	1.005	WB
NFE2L2	IWPGHQFFKY	HLA-A*24:02	1.024	WB
KMT2D	QQKNPSLFL	HLA-C*06:02	1.035	WB
WWP1	LSLSGGWDYR	HLA-A*33:03	1.052	WB
KMT2C	SYFIAPSGHEL	HLA-C*06:02	1.055	WB
WWP1	LSLSGGWDY	HLA-C*03:02	1.066	WB
WWP1	GQHGETPSL	HLA-C*08:01	1.088	WB
KMT2D	QQQKNPSLF	HLA-B*13:02	1.146	WB
NFE2L2	QAAWEAEAR	HLA-A*33:03	1.157	WB
NFE2L2	GQHSETPSL	HLA-B*27:04	1.183	WB
TP53	TMAGQLLHVL	HLA-B*15:58	1.198	WB
TP53	MAGQLLHVL	HLA-C*01:02	1.264	WB
ATM	ACQRQAVGIK	HLA-A*30:01	1.265	WB
NFE2L2	GIWPGHQF	HLA-B*15:25	1.27	WB
NFE2L2	GQHSETPSL	HLA-C*03:03	1.277	WB
KMT2C	LGDNHFFM	HLA-C*08:01	1.332	WB
TP53	MAGQLLHVL	HLA-B*15:58	1.383	WB
NFE2L2	FMRDMAWASVF	HLA-B*15:25	1.433	WB
WWP1	ATVSHDGATAL	HLA-C*03:04	1.451	WB
WWP1	GQHGETPSL	HLA-B*15:02	1.452	WB
NFE2L2	GIWPGHQFF	HLA-A*26:01	1.453	WB
WWP1	AYNPSHPR	HLA-A*33:03	1.467	WB
WWP1	SHDGATAL	HLA-C*04:03	1.47	WB
KMT2C	NIVSSRFCTR	HLA-A*31:01	1.478	WB
NFE2L2	CFHPKSKQI	HLA-A*24:20	1.49	WB
NFE2L2	RSSRPAWPTR	HLA-A*33:03	1.544	WB
TP53	HATMAGQLL	HLA-B*51:01	1.585	WB
KMT2D	QRWIFLLL	HLA-C*06:02	1.595	WB
KMT2C	KLGDNHFFM	HLA-B*13:02	1.607	WB
TP53	HATMAGQLL	HLA-B*15:58	1.612	WB
NFE2L2	GIWPGHQFF	HLA-C*03:04	1.653	WB
NFE2L2	CYLGGRGGR	HLA-A*31:01	1.655	WB
KMT2C	TNIVSSRFCTR	HLA-A*31:01	1.668	WB
WWP1	VSHDGATAL	HLA-B*15:25	1.67	WB
NFE2L2	DTCFHPKSK	HLA-A*33:03	1.698	WB
ATM	VTEQDSVSEK	HLA-A*30:01	1.699	WB
WWP1	LSLSGGWDY	HLA-B*15:02	1.726	WB
KMT2C	IVSSRFCTR	HLA-A*11:01	1.728	WB
NFE2L2	HPGQHSETPSL	HLA-B*15:01	1.739	WB
KMT2D	QQQKNPSL	HLA-B*13:02	1.758	WB
NFE2L2	GIWPGHQFF	HLA-B*35:01	1.789	WB
NFE2L2	WAWELEAAV	HLA-C*08:01	1.819	WB
NFE2L2	LFFETRSRF	HLA-B*35:01	1.862	WB
WWP1	CVPPHPANF	HLA-C*08:01	1.87	WB
WWP1	VSHDGATAL	HLA-B*35:01	1.878	WB
NFE2L2	ACYLGGRGGR	HLA-A*31:01	1.891	WB
NFE2L2	FFETRSRFV	HLA-C*04:03	1.916	WB
NFE2L2	GIWPGHQFF	HLA-C*04:03	1.927	WB
ATM	SVSEKNEGNEK	HLA-A*30:01	1.963	WB
