# Supplementary material for: PGNneo: A Proteogenomics-Based Neoantigen Prediction Pipeline in Noncoding Regions
Source: Cells. 2023 Mar 1;12(5):782. doi: 10.3390/cells12050782 (PMC10000440; doi:10.3390/cells12050782)
Supplement: Supplementary file 1 [file cells-12-00782-s001.zip › Table S12.xlsx]

## Sheet: Sample
Sample	RNA-seq	MS	Group
SW620	SRR17863780	SW620_TMT_10M_040920_1.raw	Case
HCT116	SRR17863792	HCT116_TMT_10M_040920_1.raw	Case
Colo205	SRR17863797	Colo208_TMT_10M_040920_1.raw	Case
HIEC-6	SRR17863784	/	Control

## Sheet: HLA allele
Sample	HLA allele
SW620	HLA-A02:01	HLA-A24:02	HLA-B07:02	HLA-B07:02	HLA-C07:02	HLA-C07:04
COLO205	HLA-A02:01	HLA-B07:02	HLA-B08:01	HLA-C07:02
HCT116	HLA-A01:01	HLA-A02:01	HLA-B18:01	HLA-B45:01	HLA-C05:01	HLA-C07:01

## Sheet: SW620 mutation
Non-coding mutations in SW620 sample
X.CHROM	POS	ALT	REF	Gene
chr1	975093	G	A	PLEKHN1
chr1	1534218	CG	GC	ATAD3A
chr1	1534226	C	T	ATAD3A
chr1	1662738	CT	C	SLC35E2B
chr1	1663380	TCTCG	T	SLC35E2B
chr1	1663385	ACGGGGAGGTGGACAAGG	A	SLC35E2B
chr1	1663759	G	A	SLC35E2B
chr1	1665535	T	C	SLC35E2B
chr1	1729613	T	C	SLC35E2A
chr1	1751981	A	T	NADK
chr1	1752735	T	TA	NADK
chr1	2308944	C	T	SKI
chr1	3780727	C	T	LRRC47
chr1	3856947	G	A	CEP104
chr1	3857024	C	G	CEP104
chr1	3889510	G	A	C1orf174
chr1	3889794	T	C	C1orf174
chr1	6221317	C	T	ICMT
chr1	6221607	A	C	ICMT
chr1	6221732	C	T	ICMT
chr1	6223002	C	A	ICMT
chr1	6224497	T	TA	ICMT
chr1	6224620	C	T	ICMT
chr1	7772103	A	T	VAMP3
chr1	7780124	C	G	VAMP3
chr1	8353257	A	C	RERE
chr1	8353779	A	G	RERE
chr1	8354625	AT	A	RERE
chr1	9265206	C	T	H6PD
chr1	9265692	C	G	H6PD
chr1	9267354	T	G	H6PD
chr1	9267890	A	C	H6PD
chr1	9268152	T	C	H6PD
chr1	9268749	C	T	H6PD
chr1	9604763	TT	CC	TMEM201
chr1	9927789	TT	CC	LZIC
chr1	10180368	C	CT	UBE4B
chr1	10306429	T	G	KIF1B
chr1	10306634	C	G	KIF1B
chr1	10307366	G	A	KIF1B
chr1	10307533	T	C	KIF1B
chr1	10378834	G	A	KIF1B
chr1	10380498	A	G	KIF1B
chr1	10459541	A	G	DFFA
chr1	15220265	G	A	TMEM51
chr1	15568464	T	C	DNAJC16
chr1	15570525	C	T	DNAJC16
chr1	15662389	T	G	DDI2
chr1	15734183	T	C	PLEKHM2
chr1	15734540	G	C	PLEKHM2
chr1	16396589	G	A	SZRD1
chr1	16606350	T	G	NBPF1
chr1	16606615	T	C	NBPF1
chr1	16607437	T	C	NBPF1
chr1	16618483	AAAG	A	CROCCP2
chr1	16618532	T	C	CROCCP2
chr1	16618686	AAAT	A	CROCCP2
chr1	16618732	G	T	CROCCP2
chr1	17407035	G	A	RCC2
chr1	18872082	A	G	ALDH4A1
chr1	18872143	G	A	ALDH4A1
chr1	18872727	C	T	ALDH4A1
chr1	19908537	G	T	OTUD3
chr1	19911267	A	G	OTUD3
chr1	20651255	T	G	PINK1-AS
chr1	20651363	T	C	PINK1-AS
chr1	20651414	A	AAGAG	PINK1-AS
chr1	20651531	C	A	PINK1-AS
chr1	20744250	C	T	HP1BP3
chr1	21176231	TGCC	T	EIF4G3
chr1	21440170	G	C	NBPF3
chr1	21822324	G	A	HSPG2;LDLRAD2
chr1	22092228	G	A	CDC42
chr1	22527482	T	TA	ZBTB40
chr1	23087716	T	C	LUZP1
chr1	23109045	G	A	LUZP1
chr1	23963401	ATGAATG	A	PNRC2
chr1	23967872	A	T	SRSF10
chr1	23968137	C	T	SRSF10
chr1	23970611	G	A	SRSF10
chr1	24672870	A	G	SRRM1
chr1	24673027	A	G	SRRM1
chr1	24841227	C	G	CLIC4
chr1	24843143	A	G	CLIC4
chr1	25244288	G	A	RSRP1
chr1	25361785	A	G	TMEM50A
chr1	25818054	A	T	SELENON
chr1	25818183	G	A	SELENON
chr1	25960349	G	A	PAFAH2
chr1	26123104	G	A	PDIK1L
chr1	26123518	C	T	PDIK1L
chr1	26123610	A	G	PDIK1L
chr1	26471017	C	T	DHDDS
chr1	26876354	T	C	GPN2
chr1	26946353	C	T	NUDC
chr1	27201104	G	GCTTTGTCTTCAATAT	SLC9A1;WDTC1
chr1	27973568	T	A	EYA3
chr1	28498577	G	GA	PHACTR4
chr1	28538600	G	GA	RCC1
chr1	30869550	A	C	SDC3
chr1	30870367	C	T	SDC3
chr1	30872938	T	A	SDC3
chr1	30873045	G	A	SDC3
chr1	32173456	G	C	KPNA6
chr1	32176169	G	A	KPNA6
chr1	32176402	G	T	KPNA6
chr1	32621197	A	G	ZBTB8OS
chr1	32856276	A	C	S100PBP
chr1	33009042	C	T	AK2
chr1	33010596	G	GT	AK2
chr1	35019026	C	A	ZMYM6
chr1	37682451	TG	GA	C1orf109
chr1	37708513	G	T	CDCA8
chr1	37708703	G	A	CDCA8
chr1	37708993	G	A	CDCA8
chr1	38024771	A	G	UTP11
chr1	39576027	T	TCGGAGC	PABPC4
chr1	39576085	G	A	PABPC4
chr1	39753393	C	T	PPIE
chr1	40771030	A	AT	NFYC
chr1	41028077	G	A	SLFNL1-AS1
chr1	43172261	T	C	EBNA1BP2
chr1	43622254	G	A	PTPRF
chr1	43704458	C	CAGGGCCCACGGAGG	KDM4A-AS1
chr1	43704459	T	TCC	KDM4A-AS1
chr1	43930524	A	G	ST3GAL3
chr1	43947230	C	T	IPO13
chr1	43972724	A	C	DPH2
chr1	43973289	A	G	DPH2
chr1	43978202	T	TGAC	ATP6V0B
chr1	44122300	T	TGTG	KLF17
chr1	44651628	G	A	RNF220
chr1	45510800	G	C	MMACHC
chr1	45551015	T	C	AKR1A1
chr1	45697380	A	G	IPP
chr1	46557859	C	A	MKNK1-AS1
chr1	46608790	A	G	MOB3C
chr1	46634153	C	T	ATPAF1
chr1	48435870	GGTA	G	SPATA6
chr1	51354344	T	A	EPS15
chr1	51355318	T	G	EPS15
chr1	52055186	CACA	C	TXNDC12
chr1	52684524	C	T	COA7
chr1	52687372	T	C	COA7
chr1	52825878	A	G	ZYG11B
chr1	52826613	C	T	ZYG11B
chr1	52826935	T	A	ZYG11B
chr1	53766208	C	A	NDC1
chr1	53767132	G	GT	NDC1
chr1	53889262	G	C	YIPF1
chr1	53889368	A	G	YIPF1
chr1	53889432	A	G	YIPF1
chr1	54218252	G	A	MRPL37
chr1	55068598	C	T	USP24
chr1	55222941	CT	TA	MIR4422HG
chr1	58655671	T	A	MYSM1
chr1	58656096	G	C	MYSM1
chr1	58656617	T	G	MYSM1
chr1	58657199	C	T	MYSM1
chr1	58659131	C	T	MYSM1
chr1	58780930	C	T	JUN
chr1	61683296	C	A	TM2D1
chr1	64831557	A	G	RAVER2
chr1	64832172	CTAT	C	RAVER2
chr1	64832300	A	T	RAVER2
chr1	64832940	AAGTC	A	RAVER2
chr1	64833405	A	C	JAK1
chr1	64833868	G	GAATT	JAK1
chr1	65633330	C	A	LEPR
chr1	65634148	C	T	LEPR
chr1	65634767	G	A	LEPR
chr1	67003785	T	C	SLC35D1
chr1	67409731	T	C	SERBP1
chr1	67409850	T	A	SERBP1
chr1	68475200	T	TTA	DEPDC1
chr1	71063893	C	T	ZRANB2-AS1
chr1	74205835	A	G	FPGT
chr1	74206639	C	A	FPGT
chr1	74206790	G	A	FPGT
chr1	74206956	T	A	FPGT
chr1	74705527	G	A	CRYZ
chr1	74706067	T	C	CRYZ
chr1	75762820	G	GA	ACADM
chr1	77092221	CTTT	C	PIGK
chr1	77811423	ATTC	A	MIGA1
chr1	84647104	C	T	SSX2IP
chr1	85319253	G	A	DDAH1
chr1	85319549	G	T	DDAH1
chr1	85320616	T	A	DDAH1
chr1	85321294	G	A	DDAH1
chr1	85651660	A	ACT	ZNHIT6
chr1	85651662	AAAGAAAACCAGGT	A	ZNHIT6
chr1	87104870	G	A	HS2ST1
chr1	87106688	C	CT	HS2ST1
chr1	88935930	T	G	KYAT3
chr1	88979868	A	G	RBMXL1
chr1	88980825	C	G	RBMXL1
chr1	89717506	G	A	LRRC8C
chr1	90915548	T	A	ZNF644
chr1	92842478	G	GA	DIPK1A
chr1	93888605	TAAG	T	GCLM
chr1	94172720	T	C	ARHGAP29
chr1	94897445	T	C	CNN3
chr1	99922947	A	C	AGL
chr1	99923192	T	C	AGL
chr1	100894659	C	T	EXTL2
chr1	100976219	T	C	SLC30A7
chr1	100976811	T	G	SLC30A7
chr1	100977875	C	T	SLC30A7
chr1	107058247	G	A	PRMT6
chr1	108931184	G	A	CLCC1;GPSM2
chr1	109041893	G	A	WDR47
chr1	109063742	T	G	TAF13
chr1	109064373	T	G	TAF13
chr1	109498058	C	T	CYB561D1
chr1	109631153	G	T	AMPD2
chr1	109631583	C	T	AMPD2
chr1	110054495	A	G	STRIP1
chr1	110344600	G	A	RBM15
chr1	111117375	A	C	DRAM2
chr1	111117983	C	T	DRAM2
chr1	113763746	TA	T	RSBN1
chr1	114393457	T	A	TRIM33
chr1	114395468	A	AT	TRIM33
chr1	114395667	T	G	TRIM33
chr1	114397593	T	TG	TRIM33
chr1	115693960	G	A	VANGL1
chr1	116373434	C	T	ATP1A1
chr1	117101695	G	T	TTF2
chr1	117523297	T	A	MAN1A2
chr1	117523837	A	G	MAN1A2
chr1	117525891	G	A	MAN1A2
chr1	117526312	G	A	MAN1A2
chr1	117526465	T	C	MAN1A2
chr1	117527208	A	G	MAN1A2
chr1	117527291	C	T	MAN1A2
chr1	117527739	A	G	MAN1A2
chr1	117528450	C	A	MAN1A2
chr1	117624128	A	G	TENT5C
chr1	117626204	C	T	TENT5C
chr1	119032674	C	G	WARS2
chr1	119619964	G	A	ZNF697
chr1	119621680	C	T	ZNF697
chr1	147295672	G	A	CHD1L
chr1	149055604	G	A	NBPF9
chr1	149941769	A	AT	OTUD7B
chr1	150474197	A	G	RPRD2
chr1	150474398	CT	C	RPRD2
chr1	150599905	G	T	MCL1;ENSA
chr1	150648093	C	G	GOLPH3L
chr1	150810321	C	T	ARNT
chr1	150811509	T	C	ARNT
chr1	150965488	AAGG	A	CERS2
chr1	150966095	G	A	CERS2
chr1	151067959	G	A	MLLT11
chr1	151249033	G	C	PIP5K1A
chr1	151583225	C	T	TUFT1
chr1	153645297	C	G	CHTOP
chr1	154270621	G	A	UBAP2L
chr1	154270639	C	T	UBAP2L
chr1	154272666	T	G	HAX1
chr1	154549597	C	T	UBE2Q1
chr1	154957322	C	T	PYGO2
chr1	156073124	G	A	MEX3A
chr1	156249659	A	G	SMG5
chr1	156250265	T	C	SMG5
chr1	156500545	C	T	MEF2D
chr1	156935792	A	G	ARHGEF11
chr1	157710116	T	C	FCRL3;FCRL2
chr1	160028650	G	A	PIGM
chr1	161039733	G	A	USF1
chr1	161043331	C	T	USF1
chr1	161214307	A	G	NDUFS2
chr1	161960940	A	G	ATF6
chr1	161961470	T	C	ATF6
chr1	162523219	C	T	UHMK1
chr1	162523333	A	G	UHMK1
chr1	162523875	T	G	UHMK1
chr1	162524893	G	T	UHMK1
chr1	162527873	G	A	UHMK1
chr1	162528669	TA	T	UHMK1
chr1	162528809	T	C	UHMK1
chr1	162529156	A	G	UHMK1
chr1	162561704	C	T	UAP1
chr1	165631255	G	T	MGST3
chr1	165907969	T	C	MIR3658
chr1	166277495	C	CCTG	FAM78B;LINC01675
chr1	166850867	G	A	POGK
chr1	166851455	C	CA	POGK
chr1	166851494	G	T	POGK
chr1	166852396	C	T	POGK
chr1	166853692	G	GA	POGK
chr1	166853977	G	A	POGK
chr1	167541415	T	TA	CREG1
chr1	168249335	AA	GG	SFT2D2
chr1	169465141	G	A	SLC19A2
chr1	171700683	G	A	VAMP4
chr1	171702151	A	AT	VAMP4
chr1	171796824	A	G	EEF1AKNMT
chr1	172394348	A	G	DNM3
chr1	172394386	A	G	DNM3
chr1	173141577	A	G	TNFSF18;TNFSF4
chr1	173487878	C	T	PRDX6
chr1	173798305	A	T	KLHL20;CENPL
chr1	173858743	A	G	DARS2
chr1	173865494	G	A	GAS5
chr1	174992850	C	T	RABGAP1L
chr1	175000135	C	T	CACYBP
chr1	175014263	C	A	MRPS14
chr1	178006303	T	C	CRYZL2P
chr1	178006824	AT	A	CRYZL2P
chr1	178921167	G	A	RALGPS2
chr1	179043812	C	G	FAM20B
chr1	179072957	A	G	FAM20B
chr1	179073181	C	T	FAM20B
chr1	179073846	G	C	FAM20B
chr1	179074418	G	A	FAM20B
chr1	179075167	G	A	FAM20B
chr1	179076338	G	A	FAM20B
chr1	180198305	A	G	QSOX1
chr1	180502744	C	T	ACBD6
chr1	180888121	T	G	XPR1
chr1	181090757	G	A	IER5
chr1	183627001	A	G	ARPC5
chr1	183635770	A	G	ARPC5
chr1	183926301	A	C	RGL1
chr1	183926587	C	A	RGL1
chr1	183927827	T	C	RGL1
chr1	184620584	C	G	C1orf21
chr1	184690976	TA	T	EDEM3
chr1	184691071	T	A	EDEM3
chr1	184692508	G	A	EDEM3
chr1	184693047	C	T	EDEM3
chr1	186420565	C	T	ODR4
chr1	193014929	C	T	UCHL5
chr1	193085639	T	C	RO60
chr1	193251555	G	A	CDC73
chr1	193253157	G	A	CDC73
chr1	197153913	T	C	ZBTB41
chr1	198320797	G	C	NEK7
chr1	198321676	A	G	NEK7
chr1	200552314	T	A	KIF14
chr1	200552911	T	G	KIF14
chr1	200553048	A	G	KIF14
chr1	200553050	C	T	KIF14
chr1	200553157	C	T	KIF14
chr1	200618742	T	TA	KIF14
chr1	201821698	T	C	IPO9-AS1
chr1	201822072	G	A	IPO9-AS1
chr1	201824312	C	G	IPO9-AS1
chr1	201877561	G	T	IPO9
chr1	201969867	C	T	TIMM17A
chr1	202006041	TTCTG	T	ELF3-AS1
chr1	202941190	G	A	ADIPOR1
chr1	203796736	A	C	ZC3H11A
chr1	203800988	A	T	ZBED6
chr1	203801082	T	G	ZC3H11A
chr1	203801879	C	CA	ZC3H11A
chr1	203802723	TG	T	ZC3H11A
chr1	204405582	A	AT	PPP1R15B
chr1	205612440	T	C	ELK4
chr1	205613358	G	T	ELK4
chr1	205614472	GA	G	ELK4
chr1	205714463	TAC	T	NUCKS1
chr1	205769715	C	T	RAB29
chr1	205770072	C	T	RAB29
chr1	206462229	C	T	SRGAP2
chr1	207046258	T	C	YOD1
chr1	207046937	G	A	YOD1
chr1	211571928	A	T	SLC30A1
chr1	211748425	C	T	LPGAT1
chr1	211749013	C	T	LPGAT1
chr1	211941320	AG	GA	INTS7
chr1	211941324	C	G	INTS7
chr1	211941540	T	C	INTS7
chr1	211941560	T	C	INTS7
chr1	212103765	T	G	DTL
chr1	212285673	G	T	PPP2R5A
chr1	212361035	T	A	PPP2R5A
chr1	212737730	G	GA	NSL1
chr1	212816286	G	A	TATDN3
chr1	214350160	T	A	PTPN14
chr1	214350782	C	T	PTPN14
chr1	214351061	G	T	PTPN14
chr1	214351973	A	C	PTPN14
chr1	214353194	A	G	PTPN14
chr1	214353909	G	A	PTPN14
chr1	214355202	A	T	PTPN14
chr1	214357896	C	T	PTPN14
chr1	214664380	G	A	CENPF
chr1	217430542	C	T	GPATCH2
chr1	222589873	C	G	TAF1A
chr1	222837100	G	T	DISP1
chr1	224157995	A	AC	FBXO28
chr1	224192532	A	G	DEGS1
chr1	224192776	A	G	DEGS1
chr1	224192847	A	G	DEGS1
chr1	224193219	A	T	DEGS1
chr1	224193405	C	T	DEGS1
chr1	224227414	T	C	LOC101927164
chr1	224379302	G	A	CNIH4
chr1	224387270	C	G	WDR26
chr1	224388129	C	CT	WDR26
chr1	225401771	C	T	LBR
chr1	225402534	T	A	LBR
chr1	225402973	A	C	LBR
chr1	225403048	G	C	LBR
chr1	225788578	G	C	SRP9
chr1	226361161	C	T	PARP1
chr1	226991247	G	A	CDC42BPA
chr1	228494880	C	T	RNF187
chr1	229303834	A	T	RAB4A
chr1	229303892	T	A	RAB4A
chr1	229304443	C	T	SPHAR;RAB4A
chr1	229321892	G	C	CCSAP
chr1	229322709	G	A	CCSAP
chr1	229322885	T	C	CCSAP
chr1	229594022	C	T	TAF5L
chr1	229594030	C	T	TAF5L
chr1	230280064	G	A	GALNT2
chr1	230280384	G	A	GALNT2
chr1	230281207	A	G	GALNT2
chr1	230281310	G	C	GALNT2
chr1	230281811	T	C	GALNT2
chr1	230281814	A	G	GALNT2
chr1	230838583	A	G	C1orf198
chr1	231019599	C	T	FAM89A
chr1	232037092	G	A	TSNAX-DISC1
chr1	232037604	T	A	TSNAX-DISC1
chr1	232037642	G	A	TSNAX-DISC1
chr1	232039029	T	C	TSNAX-DISC1
chr1	232040283	C	T	TSNAX-DISC1
chr1	232950710	T	C	NTPCR
chr1	232983997	C	T	PCNX2
chr1	235329633	TA	T	GGPS1
chr1	235329657	T	G	GGPS1
chr1	235343538	G	A	GGPS1
chr1	236215849	A	C	ERO1B
chr1	236216323	G	A	ERO1B
chr1	236900204	A	G	MTR
chr1	247189319	T	C	ZNF124;MIR3916
chr1	247190053	G	A	ZNF124;MIR3916
chr10	810978	A	T	LARP4B
chr10	812454	C	T	LARP4B
chr10	988472	C	T	GTPBP4
chr10	1019251	A	G	GTPBP4;IDI2
chr10	1019466	G	T	GTPBP4;IDI2
chr10	1129699	C	T	WDR37
chr10	1129954	A	G	WDR37
chr10	3776976	T	C	KLF6
chr10	5763881	G	A	TASOR2
chr10	5763895	C	A	TASOR2
chr10	5765780	G	A	GDI2
chr10	8055405	G	A	GATA3
chr10	11871908	A	T	PROSER2-AS1
chr10	12165509	A	G	NUDT5
chr10	12165888	A	T	NUDT5
chr10	12166308	G	A	NUDT5
chr10	14519958	C	T	FAM107B
chr10	14844909	G	A	HSPA14
chr10	14845600	T	TA	HSPA14
chr10	14899056	T	G	DCLRE1C
chr10	16512562	C	T	PTER
chr10	17236172	C	G	VIM
chr10	17577447	G	GAAACGCTATGTATTAGAGGAAGCTGA	ST8SIA6;HACD1
chr10	17715384	A	AAG	STAM
chr10	18676746	C	CT	ARL5B
chr10	18677812	T	C	ARL5B
chr10	18678679	T	G	ARL5B
chr10	18681196	T	C	ARL5B
chr10	21742139	G	A	MLLT10
chr10	23441045	TG	T	OTUD1
chr10	26746629	G	GT	ABI1;PDSS1
chr10	29409612	G	A	SVIL-AS1
chr10	29420957	G	A	SVIL-AS1
chr10	29422591	C	T	SVIL-AS1
chr10	29422974	T	G	SVIL-AS1
chr10	29426937	A	G	SVIL-AS1
chr10	29427243	C	T	SVIL-AS1
chr10	29457417	C	CTGTT	SVIL-AS1
chr10	29458226	GCTC	G	SVIL-AS1
chr10	29459988	T	G	SVIL-AS1
chr10	29468107	C	T	SVIL-AS1
chr10	31807456	G	A	ARHGAP12
chr10	32268664	G	C	EPC1
chr10	32890692	T	C	CCDC7;ITGB1
chr10	32957841	G	T	ITGB1
chr10	35008892	T	C	CUL2
chr10	38120757	G	GA	ZNF37A
chr10	38121219	C	CA	ZNF37A
chr10	44977177	G	T	DEPP1
chr10	46005322	T	TA	NCOA4
chr10	48436925	G	C	MAPK8
chr10	48604872	T	C	ARHGAP22
chr10	50756505	G	GT	ASAH2B
chr10	56356395	A	G	ZWINT
chr10	58195540	G	A	IPMK
chr10	58288034	A	G	CISD1
chr10	58396320	G	GT	TFAM
chr10	58396406	A	G	TFAM
chr10	58396824	G	A	TFAM
chr10	58397571	C	CT	TFAM
chr10	58397579	C	T	TFAM
chr10	58398625	G	A	TFAM
chr10	58398686	T	C	TFAM
chr10	58829766	G	GT	BICC1
chr10	60792131	AA	GT	CDK1
chr10	60794005	A	G	CDK1
chr10	60794716	T	G	CDK1
chr10	60871385	C	T	RHOBTB1
chr10	64170449	C	CACCTATAAAAAG	REEP3;ANXA2P3
chr10	68283293	G	GTCACTGGGTCTTC	PBLD
chr10	68283296	TA	CC	PBLD
chr10	68983007	ACTT	A	DDX21
chr10	68983666	G	A	DDX21
chr10	69016838	A	C	KIF1BP
chr10	69166111	G	GAGATAATTTTATGGAGAAAAGCTCC	VPS26A
chr10	71750712	G	T	VSIR
chr10	71816787	C	A	PSAP
chr10	72097226	A	G	ASCC1
chr10	72234950	A	G	ANAPC16
chr10	72234955	A	G	ANAPC16
chr10	72334114	CTA	C	DNAJB12
chr10	72368095	G	A	MICU1
chr10	73776577	A	G	FUT11
chr10	74121186	G	A	AP3M1;VCL
chr10	74708539	A	AT	ADK
chr10	77976018	C	T	POLR3A
chr10	80153090	T	C	ANXA11
chr10	80153805	C	T	ANXA11
chr10	80155031	C	T	ANXA11
chr10	86435475	G	GA	WAPL
chr10	87342372	A	C	NUTM2A-AS1
chr10	87752190	A	AT	ATAD1
chr10	87753361	G	A	ATAD1
chr10	87753695	C	T	ATAD1
chr10	87969357	TAAG	T	PTEN
chr10	89213735	G	A	LIPA
chr10	89340186	C	G	IFIT3
chr10	89418957	C	T	IFIT5
chr10	89419047	T	C	IFIT5
chr10	89419359	CTCTT	C	IFIT5
chr10	89419377	AAAAC	A	IFIT5
chr10	89419937	G	A	IFIT5
chr10	89420072	T	C	IFIT5
chr10	91279699	G	GA	PCGF5
chr10	91864260	C	G	TNKS2
chr10	92453329	T	TTA	IDE
chr10	92461253	C	CCAACTGCTCCTTGGTGCGCAGGGTGT	IDE
chr10	92654187	T	TA	KIF11
chr10	92654506	A	C	KIF11
chr10	93960587	A	G	PIPSL
chr10	94333618	C	T	NOC3L
chr10	94333875	C	G	NOC3L
chr10	96059504	G	A	ENTPD1-AS1
chr10	96161243	G	C	ZNF518A
chr10	96518358	T	C	TM9SF3
chr10	96518849	T	TAAA	TM9SF3
chr10	96519365	A	T	TM9SF3
chr10	96519433	A	G	TM9SF3
chr10	96520439	A	G	TM9SF3
chr10	96520844	G	C	TM9SF3
chr10	96520863	C	T	TM9SF3
chr10	96586879	TC	T	TM9SF3
chr10	96586892	T	G	TM9SF3
chr10	96832367	A	T	LOC102723665
chr10	98244603	G	A	R3HCC1L
chr10	98442021	G	A	HPS1
chr10	98442154	C	T	HPS1
chr10	99712435	T	TA	COX15
chr10	100151385	A	G	ERLIN1
chr10	100274717	T	C	BLOC1S2
chr10	100362059	T	G	SCD
chr10	100362430	C	G	SCD
chr10	100362955	G	A	SCD
chr10	100963884	G	GA	SLF2
chr10	100986474	C	T	MRPL43
chr10	100994031	C	G	TWNK
chr10	101784547	C	T	OGA
chr10	101845661	C	T	ARMH3
chr10	102120361	G	T	LDB1
chr10	102162499	A	AT	NOLC1
chr10	102480246	C	T	ACTR1A
chr10	102813646	A	G	WBP1L
chr10	102863821	C	T	BORCS7-ASMT
chr10	102864315	G	A	BORCS7-ASMT
chr10	103078059	G	A	CNNM2
chr10	103080878	T	C	CNNM2
chr10	103088366	G	A	CNNM2;NT5C2
chr10	103395888	T	C	ATP5MD
chr10	104255006	CCGG	C	GSTO1
chr10	104313322	C	T	ITPRIP
chr10	104313808	T	C	ITPRIP
chr10	110511023	A	T	DUSP5
chr10	110898253	G	GT	PDCD4
chr10	110898390	G	A	PDCD4
chr10	110898977	TTAAG	T	BBIP1;PDCD4
chr10	111013304	TG	T	SHOC2
chr10	111013305	G	T	SHOC2
chr10	112150186	T	TA	GPAM
chr10	112816994	C	T	VTI1A
chr10	112817438	C	CT	VTI1A
chr10	114435349	G	GT	ABLIM1
chr10	118683002	C	T	CACUL1
chr10	118683370	T	C	CACUL1
chr10	118685130	C	T	CACUL1
chr10	118685368	A	C	CACUL1
chr10	119573619	T	TA	TIAL1
chr10	119677500	G	C	BAG3
chr10	119828750	C	T	INPP5F
chr10	119830262	T	C	MCMBP
chr10	121742321	T	C	ATE1
chr10	121742415	TAA	T	ATE1
chr10	121742635	G	C	ATE1
chr10	121975179	C	G	NSMCE4A
chr10	122254089	C	A	TACC2
chr10	122413046	G	GCAAAAATTGGTAAATTGGACCTCATCAAAA	PLEKHA1
chr10	124758976	G	C	EEF1AKMT2
chr10	124985524	T	C	CTBP2;ZRANB1
chr10	124986120	A	C	CTBP2;ZRANB1
chr10	124988117	T	C	CTBP2;ZRANB1
chr10	124988670	GAAGAA	G	CTBP2
chr10	128084141	G	GAA	PTPRE
chr10	128085237	A	C	PTPRE
chr10	128098008	C	A	MKI67
chr10	131955978	G	C	PPP2R2D
chr10	131956064	G	A	PPP2R2D
chr10	131956344	C	G	PPP2R2D
chr11	205021	C	G	BET1L
chr11	208235	G	A	RIC8A
chr11	252851	A	G	PSMD13
chr11	769286	C	CT	GATD1
chr11	866794	A	G	TSPAN4
chr11	881117	C	T	CHID1
chr11	882406	C	T	CHID1
chr11	1275419	G	A	TOLLIP
chr11	1277021	G	T	TOLLIP
chr11	1469866	G	A	MOB2
chr11	3359117	C	T	ZNF195
chr11	3782127	G	T	NUP98
chr11	6613360	G	A	TPP1
chr11	7665353	A	T	CYB5R2
chr11	7665371	G	GTGTT	CYB5R2
chr11	7997007	T	C	EIF3F
chr11	8687224	A	G	RPL27A
chr11	8948206	C	T	TMEM9B
chr11	9281453	G	GA	TMEM41B
chr11	9282240	C	T	TMEM41B
chr11	9282876	G	A	TMEM41B
chr11	9314524	A	G	TMEM41B
chr11	9416977	TGGTAGGTATTGTGAAGAGTAAAAAGAAGTAGGATTTTCTTTAGCAAGGATTTCGAAATATTAATTCTTGACTTTTATTTA	T	IPO7
chr11	9445388	TG	T	IPO7
chr11	9589650	CTGTT	C	WEE1
chr11	11956752	A	AT	USP47
chr11	11958045	G	A	USP47
chr11	11958127	A	G	USP47
chr11	12943335	A	G	TEAD1
chr11	16756245	A	C	C11orf58
chr11	16757122	CAT	C	C11orf58
chr11	18529965	G	A	UEVLD
chr11	20121347	A	AT	NAV2
chr11	20508900	T	TA	PRMT3
chr11	22822484	C	CA	SVIP
chr11	22822669	T	TA	SVIP
chr11	27495044	C	T	LIN7C
chr11	27498311	T	TA	LIN7C
chr11	31431634	A	G	DNAJC24
chr11	32978487	A	AT	QSER1
chr11	33355844	T	A	HIPK3
chr11	33704998	C	G	CD59
chr11	33705434	A	G	CD59
chr11	33707068	T	G	CD59
chr11	33708715	G	T	CD59
chr11	33709860	C	T	CD59
chr11	33736395	A	G	CD59
chr11	33746420	G	A	FBXO3
chr11	43323637	G	GTATTGAAATTGTTGGCGGAGA	API5
chr11	43494375	T	G	TTC17
chr11	43860271	G	A	HSD17B12;ALKBH3
chr11	43898144	C	T	SEC14L1P1
chr11	46677574	G	A	ARHGAP1
chr11	46857064	G	A	LRP4-AS1
chr11	47470304	C	CT	CELF1
chr11	47778851	T	TA	NUP160
chr11	57484933	C	T	SLC43A1
chr11	57668106	C	T	ZDHHC5
chr11	57701079	C	A	ZDHHC5
chr11	58618279	T	C	ZFP91-CNTF
chr11	59575471	A	C	OSBP
chr11	59576447	G	A	OSBP
chr11	59636914	G	A	PATL1
chr11	59801339	G	A	STX3
chr11	60935604	C	T	TMEM132A
chr11	61472839	G	A	SDHAF2;PPP1R32
chr11	61796827	G	T	FEN1
chr11	61801834	C	G	FADS1
chr11	61802358	C	T	FADS1
chr11	61866298	C	T	FADS2
chr11	61866475	C	T	FADS2
chr11	62372918	GGGAA	G	ASRGL1
chr11	62646897	G	GA	INTS5
chr11	63827308	G	A	SPINDOC
chr11	63827600	C	A	SPINDOC
chr11	63909554	C	A	MARK2
chr11	63956810	A	G	NAA40
chr11	64317826	C	T	TRMT112
chr11	65126140	C	CT	MRPL49
chr11	65211421	C	T	CAPN1
chr11	65352920	T	C	DPF2
chr11	65413133	T	A	FRMD8
chr11	65855304	C	A	CFL1
chr11	65896135	G	A	FOSL1
chr11	66617063	GC	G	RBM14;RBM14-RBM4
chr11	66617067	A	ATGTGTGTG	RBM14;RBM14-RBM4
chr11	68581944	G	A	PPP6R3
chr11	69299258	C	T	MYEOV;LOC102724265
chr11	69654008	C	T	CCND1
chr11	69665954	A	G	LTO1
chr11	71996975	T	A	RNF121
chr11	72069920	GG	TC	NUMA1
chr11	72229005	CAGGTACTATCTCCTCTAGGGATGGGGCAGAGGTGCTGGGACAGGTCAGCAGGACCTCCACTGACTTCTTAACCCCTCCCCAA	C	INPPL1
chr11	74253644	G	A	PPME1
chr11	74839626	G	GT	RNF169
chr11	77021521	G	A	ACER3
chr11	78173736	C	T	KCTD21-AS1
chr11	82975109	T	C	RAB30
chr11	82975546	C	T	RAB30
chr11	82976406	T	C	RAB30
chr11	85662459	T	TG	CREBZF
chr11	85662461	T	TTCACTGTCTCCAAACTGTCTCTCTATA	CREBZF
chr11	86344520	TGTGAGAACACTTTTAATTTAAAAATATTGAGTTCTAAATGAAGTATTCAGTATAATCCATTAATCTATTATTAACTTTTCAG	T	HIKESHI
chr11	93147586	G	A	SLC36A4
chr11	94417624	T	C	MRE11
chr11	95771109	C	CA	FAM76B
chr11	95831851	A	AT	CEP57
chr11	95834805	G	GA	MTMR2
chr11	96353044	G	C	CCDC82
chr11	102397872	A	T	TMEM123
chr11	106009513	G	T	MSANTD4
chr11	106097296	A	AT	AASDHPPT
chr11	107326509	A	T	CWF19L2
chr11	107326530	C	G	CWF19L2
chr11	107503805	C	T	ALKBH8
chr11	107736686	C	T	SLN;SLC35F2
chr11	110230554	T	TTCTC	RDX
chr11	110230579	TACACAC	T	RDX
chr11	110230945	GA	G	RDX
chr11	112021848	G	GCA	DIXDC1
chr11	116748357	C	G	BUD13
chr11	116778419	G	A	ZPR1
chr11	116778822	A	G	ZPR1
chr11	117287265	G	A	BACE1
chr11	118397898	A	G	LOC100131626
chr11	118398959	A	G	LOC100131626
chr11	118532462	G	GGCTTCTGGCTACCCGGGTGGAAGTGCCACTGC	TMEM25
chr11	118534926	A	G	TMEM25
chr11	118535120	G	A	TMEM25
chr11	118565041	C	T	IFT46
chr11	118601281	C	T	ARCN1
chr11	118601639	C	A	ARCN1
chr11	118602516	T	C	ARCN1
chr11	119029464	G	GT	SLC37A4
chr11	119044287	A	G	HYOU1
chr11	119045232	A	G	HYOU1
chr11	119084969	C	T	HMBS
chr11	119096581	A	G	DPAGT1
chr11	119134775	C	T	HINFP
chr11	119183779	C	T	NLRX1
chr11	119301846	G	A	CBL
chr11	120336696	A	G	ARHGEF12
chr11	120486716	AT	A	ARHGEF12
chr11	120487133	CTT	C	ARHGEF12
chr11	121309138	A	T	SC5D
chr11	122811448	A	G	UBASH3B
chr11	122812674	A	T	UBASH3B
chr11	124632915	G	A	TBRG1
chr11	125097187	C	A	TMEM218
chr11	125900375	G	A	HYLS1
chr11	128459064	C	T	ETS1
chr11	130231673	C	CT	ZBTB44
chr11	130871520	G	A	LOC103611081;SNX19
chr11	134224980	C	T	VPS26B
chr11	134259748	G	GC	ACAD8
chr12	284335	T	A	KDM5A
chr12	1490335	T	C	ERC1
chr12	1491812	A	T	ERC1
chr12	1787488	G	T	ADIPOR2
chr12	2940465	C	T	TULP3
chr12	3873289	T	A	PARP11
chr12	4488315	A	C	C12orf4
chr12	6531649	T	TA	NCAPD2
chr12	6770612	G	A	PTMS
chr12	6866342	C	T	USP5
chr12	6883808	A	G	LOC105369632
chr12	6883871	A	C	LOC105369632
chr12	6884489	G	A	RPL13P5
chr12	6884712	A	G	DSTNP2
chr12	6943922	A	G	C12orf57
chr12	7094764	C	A	C1RL
chr12	7095132	G	A	C1RL
chr12	7096260	G	A	C1RL
chr12	7158178	G	C	CLSTN3
chr12	9648786	T	C	LOC374443
chr12	12644035	T	C	CREBL2
chr12	13211501	A	G	EMP1
chr12	14499238	G	A	ATF7IP
chr12	15620487	T	C	EPS8
chr12	20552540	C	T	PDE3A
chr12	21517025	C	T	GOLT1B
chr12	22065505	T	C	CMAS
chr12	22688151	C	CA	ETNK1
chr12	22688403	G	GA	ETNK1
chr12	26961082	A	G	FGFR1OP2
chr12	26973348	A	AT	TM7SF3
chr12	27028580	T	G	MED21
chr12	27030523	G	A	MED21
chr12	27323253	C	CT	STK38L
chr12	27333041	G	C	ARNTL2
chr12	32337830	G	A	BICD1
chr12	32337915	GC	AG	BICD1
chr12	32382541	TCA	T	BICD1
chr12	32383369	T	A	BICD1
chr12	32643459	ACTAT	A	FGD4
chr12	34028076	C	T	ALG10
chr12	42082086	G	A	GXYLT1
chr12	42083768	T	C	GXYLT1
chr12	42087743	T	C	GXYLT1
chr12	42160341	C	T	YAF2
chr12	42312939	C	CT	ZCRB1
chr12	45173394	T	C	PLEKHA8P1
chr12	45430916	G	T	ANO6
chr12	45920607	G	GAA	SCAF11
chr12	46185628	G	A	SLC38A1
chr12	46188178	C	G	SLC38A1
chr12	46369738	A	C	SLC38A2
chr12	47079559	T	C	AMIGO2
chr12	48044361	T	C	SENP1
chr12	48148718	C	T	ASB8
chr12	48342477	A	C	ZNF641
chr12	48689611	G	T	CCNT1
chr12	48690651	G	A	CCNT1
chr12	48692115	C	CA	CCNT1
chr12	48767560	C	T	ADCY6
chr12	48829936	C	T	DDX23
chr12	48930396	C	G	FKBP11;ARF3
chr12	48932991	G	A	FKBP11;ARF3
chr12	48937457	G	A	ARF3
chr12	48938229	A	G	ARF3
chr12	48938309	G	A	ARF3
chr12	48938583	C	T	ARF3
chr12	49460890	A	AT	SPATS2
chr12	49989367	G	GA	RACGAP1
chr12	50100128	C	T	SMARCD1
chr12	50476765	C	T	LARP4
chr12	50747120	C	CT	DIP2B
chr12	50987935	C	T	SLC11A2
chr12	51061621	C	A	CSRNP2
chr12	51061956	G	T	CSRNP2
chr12	51094191	G	A	TFCP2
chr12	52897234	A	G	KRT8
chr12	53211560	T	C	RARG
chr12	53479965	C	CT	MAP3K12;PCBP2
chr12	53513493	G	A	ATF7
chr12	54012693	G	A	HOXC8
chr12	54034963	G	A	HOXC5
chr12	54055875	C	T	HOXC4
chr12	54181934	T	C	SMUG1
chr12	54182016	C	A	SMUG1
chr12	54232226	A	G	CBX5
chr12	54232968	T	C	CBX5
chr12	54234073	A	G	CBX5
chr12	54238337	G	GA	CBX5
chr12	54351121	AG	A	COPZ1
chr12	54351130	G	A	COPZ1
chr12	54351741	G	T	COPZ1
chr12	55901470	G	T	PYM1
chr12	55971915	C	A	CDK2
chr12	56005267	G	GA	SUOX
chr12	56144579	G	T	ESYT1
chr12	56161445	C	T	MYL6
chr12	56597278	T	C	BAZ2A
chr12	56598593	A	C	BAZ2A
chr12	56731348	T	C	PRIM1
chr12	56999148	T	C	ZBTB39
chr12	57056027	C	T	NEMP1
chr12	57056315	T	C	NEMP1
chr12	57059177	T	C	NEMP1
chr12	57096045	C	T	STAT6
chr12	57234540	C	CT	SHMT2
chr12	62404879	C	T	USP15
chr12	64144598	G	A	SRGAP1
chr12	64146452	T	C	SRGAP1
chr12	64410018	A	C	XPOT
chr12	64450349	A	G	XPOT
chr12	64696110	C	A	RASSF3
chr12	64696114	C	A	RASSF3
chr12	67663591	T	C	DYRK2
chr12	68702786	T	TGGTAGATTGGTTAGAGAGTATTGCCA	NUP107
chr12	68765136	A	G	SLC35E3
chr12	69270716	A	AT	CPSF6
chr12	69577694	G	A	FRS2
chr12	69577720	C	T	FRS2
chr12	69577933	C	T	FRS2
chr12	71665018	T	C	THAP2
chr12	71702251	CA	C	TMEM19
chr12	71702541	C	T	TMEM19
chr12	71703638	C	G	TMEM19
chr12	71786392	G	T	RAB21
chr12	71787526	A	G	RAB21
chr12	71788388	G	C	RAB21
chr12	71788559	C	G	RAB21
chr12	71923646	A	AT	TBC1D15
chr12	76026226	C	T	PHLDA1
chr12	76029027	C	CA	PHLDA1
chr12	76029219	T	C	PHLDA1
chr12	76047966	T	TA	NAP1L1
chr12	76345323	G	GA	BBS10
chr12	77022187	C	T	E2F7
chr12	88048632	TAGTA	T	C12orf29
chr12	88049436	A	G	C12orf29
chr12	89348127	T	A	DUSP6
chr12	89348530	GT	AA	DUSP6
chr12	89348954	T	C	DUSP6
chr12	89420838	G	A	POC1B
chr12	89589940	T	A	ATP2B1
chr12	92145568	T	C	BTG1
chr12	92145814	T	C	BTG1
chr12	93402390	C	T	NUDT4
chr12	93402416	A	G	NUDT4
chr12	93402649	G	A	NUDT4
chr12	96279986	T	C	CDK17
chr12	96400338	T	A	CDK17
chr12	96952427	G	C	NEDD1
chr12	98534989	A	AT	TMPO
chr12	98549807	G	A	TMPO
chr12	98601739	T	A	SLC25A3
chr12	98603497	C	T	SLC25A3
chr12	98605726	A	G	SLC25A3
chr12	100034063	T	C	ANKS1B;UHRF1BP1L
chr12	100340983	G	GT	SCYL2
chr12	102197319	G	GA	PARPBP
chr12	103772982	T	G	NT5DC3
chr12	103773266	G	A	NT5DC3
chr12	103773604	G	A	NT5DC3
chr12	103773626	A	G	NT5DC3
chr12	103774309	A	G	NT5DC3
chr12	103774577	G	A	NT5DC3
chr12	103775098	G	A	NT5DC3
chr12	103775204	T	C	NT5DC3
chr12	103775309	A	AG	NT5DC3
chr12	103775721	G	GAAGAA	NT5DC3
chr12	103776050	T	C	NT5DC3
chr12	104349683	C	T	TXNRD1
chr12	105167886	C	T	WASHC4
chr12	105173794	A	G	APPL2
chr12	105173833	A	G	APPL2
chr12	106238272	C	G	CKAP4
chr12	106347361	G	A	TCP11L2
chr12	106887428	C	G	RIC8B
chr12	106887674	G	A	RIC8B
chr12	106888845	G	A	RIC8B
chr12	106973446	TT	CC	TMEM263
chr12	106973661	A	G	TMEM263
chr12	107733077	T	C	PRDM4
chr12	107733387	CATT	C	PRDM4
chr12	107734001	C	T	PRDM4
chr12	107734188	A	G	PRDM4
chr12	108783764	T	A	SSH1
chr12	109451335	G	A	KCTD10
chr12	109930396	G	A	GIT2
chr12	112160647	AA	CC	HECTD4
chr12	112160651	A	AGTT	HECTD4
chr12	112509656	G	A	PTPN11
chr12	113389710	GT	G	PLBD2
chr12	117028176	T	C	FBXW8
chr12	117029567	G	A	FBXW8
chr12	117030562	C	G	FBXW8
chr12	117031068	A	G	FBXW8
chr12	118031531	C	CT	RFC5
chr12	118032070	A	G	RFC5
chr12	118246344	C	T	TAOK3
chr12	118417605	C	CT	SUDS3
chr12	120127384	G	A	GCN1
chr12	120212167	C	T	PXN-AS1
chr12	120460849	C	CA	GATC
chr12	120722812	A	G	UNC119B
chr12	120764492	C	CA	SPPL3
chr12	120903959	C	T	SPPL3
chr12	121641776	A	AT	ORAI1
chr12	121642853	G	A	ORAI1
chr12	121777720	C	A	TMEM120B
chr12	121780583	C	G	TMEM120B
chr12	121830530	C	CT	SETD1B
chr12	121830790	C	G	SETD1B
chr12	122142824	G	A	MLXIP
chr12	122145328	A	G	MLXIP
chr12	122146362	G	A	MLXIP
chr12	122146368	C	T	MLXIP
chr12	122380482	T	C	CLIP1
chr12	122519053	T	TC	RSRC2
chr12	122519055	T	TTGCTTCTGCTCCGGCTC	RSRC2
chr12	122626239	C	CT	KNTC1
chr12	125025493	G	GA	THRIL
chr12	128793365	A	G	SLC15A4
chr12	132583947	G	A	FBRSL1
chr12	132769062	T	C	GOLGA3
chr12	132770581	AAGG	A	GOLGA3
chr12	132771650	A	G	GOLGA3
chr12	132840711	C	T	CHFR
chr12	132922271	T	C	ZNF605
chr13	19782858	A	G	PSPC1
chr13	20702867	T	TA	IL17D
chr13	20780447	A	G	XPO4
chr13	21154616	A	G	SKA3
chr13	21373816	C	G	MIPEPP3
chr13	21492795	G	A	MICU2
chr13	21492933	T	C	MICU2
chr13	21702529	C	T	FGF9
chr13	24303922	C	CA	SPATA13
chr13	24305739	T	A	SPATA13
chr13	24305925	T	G	SPATA13
chr13	24306154	C	T	SPATA13
chr13	25340247	A	C	NUP58
chr13	25341921	T	C	NUP58
chr13	26686694	C	T	WASF3
chr13	26687420	G	A	WASF3
chr13	27067556	T	C	USP12
chr13	27068998	C	A	USP12
chr13	27623299	C	T	POLR1D
chr13	27666691	A	G	POLR1D
chr13	27666924	T	C	POLR1D
chr13	31161622	G	A	HSPH1
chr13	33104368	C	T	STARD13
chr13	41129826	C	A	KBTBD6
chr13	42319717	T	C	AKAP11
chr13	42320232	A	G	AKAP11
chr13	45031502	G	T	GPALPP1
chr13	45394005	A	G	SLC25A30
chr13	45411448	T	G	SLC25A30
chr13	49491981	A	C	SETDB2
chr13	49532998	C	T	RCBTB1
chr13	49913595	T	C	SPRYD7
chr13	49914947	A	G	SPRYD7
chr13	49936265	C	G	SPRYD7
chr13	49997165	C	G	DLEU2
chr13	50016156	T	TCTC	DLEU2
chr13	50016287	G	C	DLEU2
chr13	50017206	T	A	DLEU2
chr13	50017924	T	G	DLEU2
chr13	50044059	A	AT	DLEU2
chr13	50082446	T	A	DLEU1
chr13	51363695	G	GA	INTS6
chr13	51760662	G	A	WDFY2
chr13	51761065	T	C	WDFY2
chr13	51761449	G	A	WDFY2
chr13	51764914	A	G	WDFY2
chr13	51765044	GTCC	G	WDFY2
chr13	52028783	A	C	UTP14C;ALG11
chr13	52033033	T	C	ALG11;UTP14C
chr13	52133104	C	G	NEK3
chr13	52413342	G	C	VPS36
chr13	52415728	C	T	VPS36
chr13	52476344	G	A	CKAP2
chr13	52629893	A	G	HNRNPA1L2
chr13	59666082	G	A	DIAPH3
chr13	71438665	C	CT	DACH1
chr13	71439174	G	A	DACH1
chr13	71440331	G	GA	DACH1
chr13	73076616	C	T	KLF5
chr13	75856884	G	T	LMO7
chr13	78614399	T	A	OBI1-AS1
chr13	78614978	T	TA	OBI1-AS1
chr13	79552633	G	A	NDFIP2
chr13	79555193	T	C	NDFIP2
chr13	94627251	T	A	GPR180
chr13	94628669	A	T	GPR180
chr13	94628875	A	G	GPR180
chr13	94629042	A	G	GPR180
chr13	95020296	T	C	ABCC4
chr13	95792161	T	C	DNAJC3
chr13	98022292	G	GA	IPO5
chr13	98449172	G	C	FARP1
chr13	98449329	C	A	FARP1
chr13	98449615	G	C	FARP1
chr13	98794435	T	TA	DOCK9
chr13	99385548	AT	A	UBAC2
chr13	102799493	G	A	BIVM
chr13	106490517	G	T	EFNB2
chr13	106491387	G	GT	EFNB2
chr13	106492231	C	CT	EFNB2
chr13	106558493	T	C	ARGLU1
chr13	106558787	T	TA	ARGLU1
chr13	106558936	G	GA	ARGLU1
chr13	108208529	AG	A	LIG4
chr13	108230401	C	CTG	ABHD13
chr13	108233330	A	G	ABHD13
chr13	111303756	A	G	ARHGEF7
chr13	111305522	G	A	ARHGEF7
chr13	113495576	T	C	TMCO3
chr13	113549638	C	A	TMCO3
chr13	113641189	A	AT	TFDP1
chr14	20699896	T	C	RNASE4
chr14	20699925	C	T	RNASE4
chr14	21201442	T	A	LINC00641
chr14	21202668	T	C	LINC00641
chr14	22611773	G	A	ABHD4
chr14	22612317	C	T	ABHD4
chr14	23047369	G	A	CDH24
chr14	24125004	C	T	DCAF11
chr14	24147574	G	A	RNF31
chr14	24290803	G	A	DHRS1
chr14	24306640	C	T	NOP9
chr14	24307013	T	C	NOP9
chr14	24419129	T	C	NYNRIN
chr14	24437567	G	A	KHNYN
chr14	30617930	A	AGTAAATCATTATGATAG	G2E3
chr14	31292314	C	T	HEATR5A
chr14	31320645	TCCCAGCTTTA	T	HEATR5A
chr14	31320658	C	A	HEATR5A
chr14	31403050	C	CAG	HEATR5A
chr14	31446467	G	A	LOC101927124
chr14	31446699	A	T	LOC101927124
chr14	32156846	G	A	ARHGAP5
chr14	32157599	T	A	ARHGAP5
chr14	32157806	G	GT	ARHGAP5
chr14	34562906	C	T	SNX6
chr14	34753420	A	ATTGT	BAZ1A
chr14	34983051	T	C	SRP54
chr14	39147899	T	C	TRAPPC6B
chr14	39148507	G	A	TRAPPC6B
chr14	39149208	T	C	TRAPPC6B
chr14	39181989	A	G	PNN
chr14	45096492	AGTAGGGCAGGGCTTTTCTCTCACTTACATTTATTTCTCATTTTCCAAACAATATAGTTGGTTTGCTAGTCACATTTGCTACGTCTTATTGCATTTTTGGTCAG	A	PRPF39
chr14	45290164	TGCCTTCAGTGGTGGCTATTATAGAGGTGGGTTTGAACCCAAAATGACAAAACGGGAAGCAGCATTAATACTAGGTGTAAG	T	MIS18BP1;LINC02303
chr14	49618693	G	T	RPL36AL
chr14	50325958	A	G	DMAC2L
chr14	50326028	A	G	DMAC2L
chr14	50634922	C	CA	SAV1
chr14	50663774	T	C	SAV1
chr14	50721623	A	G	NIN
chr14	50722142	T	TAGA	NIN
chr14	51255964	G	A	TMX1
chr14	51256108	G	C	TMX1
chr14	52004664	C	CT	RTRAF
chr14	52775707	T	C	GNPNAT1
chr14	53046179	C	T	DDHD1
chr14	55045683	C	CT	SOCS4
chr14	57204250	C	T	EXOC5
chr14	57410777	G	A	NAA30
chr14	57412161	A	G	NAA30
chr14	58266628	T	G	PSMA3-AS1
chr14	60298225	G	A	PPM1A
chr14	60780406	A	G	MNAT1
chr14	60974438	C	CA	TRMT5
chr14	63374666	TATAA	T	PPP2R5E
chr14	64225747	T	C	SYNE2
chr14	65062269	G	A	CHURC1-FNTB;FNTB
chr14	65742472	C	G	FUT8
chr14	67648284	A	G	VTI1B
chr14	68887840	C	G	ACTN1
chr14	69053645	C	T	DCAF5
chr14	69459171	C	T	SLC39A9
chr14	69769883	A	G	SRSF5
chr14	69885502	G	C	SMOC1
chr14	72958973	A	C	DCAF4
chr14	72969965	TTAAAA	T	ZFYVE1
chr14	73024562	C	T	ZFYVE1
chr14	73220670	G	A	PSEN1
chr14	73275573	G	A	NUMB
chr14	73700668	C	T	DNAL1
chr14	73717827	A	G	ELMSAN1
chr14	73884650	C	CT	PTGR2
chr14	74060156	C	T	ALDH6A1
chr14	75132452	G	A	TMED10
chr14	75470319	G	A	JDP2
chr14	76173782	A	C	GPATCH2L
chr14	76207235	AA	GG	GPATCH2L
chr14	76210012	A	G	GPATCH2L
chr14	76212716	T	G	GPATCH2L
chr14	77115334	C	CA	CIPC
chr14	77115994	C	A	CIPC
chr14	77116236	G	A	CIPC
chr14	77508194	AT	A	SPTLC2
chr14	77509371	TCTC	T	SPTLC2
chr14	77511150	A	G	SPTLC2
chr14	81220634	GA	G	GTF2A1
chr14	87954135	A	T	GALC
chr14	89160115	C	A	FOXN3
chr14	92064207	G	T	ATXN3
chr14	96087606	G	A	C14orf132
chr14	96089080	G	A	C14orf132
chr14	96881254	C	CT	VRK1
chr14	99512776	C	T	CCDC85C
chr14	99964643	G	GTGA	EML1;EVL
chr14	101766188	C	T	PPP2R5C
chr14	102087077	G	C	HSP90AA1
chr14	102727145	C	T	RCOR1
chr14	103557367	C	T	BAG5
chr14	103696945	G	A	KLC1
chr14	103701227	A	G	KLC1
chr14	103912515	G	A	ATP5MPL
chr15	22829549	T	TA	NIPA1
chr15	34231280	T	C	SLC12A6
chr15	34978703	AG	A	ZNF770
chr15	34980501	G	A	ZNF770
chr15	36809562	G	A	CSNK1A1P1
chr15	36809753	C	G	CSNK1A1P1
chr15	38252518	C	T	SPRED1
chr15	39581120	T	C	THBS1
chr15	39595448	C	T	THBS1
chr15	39596045	C	T	THBS1
chr15	39596080	A	C	THBS1
chr15	40419071	C	G	IVD
chr15	40419150	C	CA	IVD
chr15	40420149	AG	A	IVD
chr15	40421107	T	C	IVD
chr15	40553753	A	G	CCDC32
chr15	40662871	G	A	KNL1
chr15	40663201	A	G	KNL1
chr15	40664180	C	CT	KNL1
chr15	40695367	G	T	RAD51
chr15	41164148	G	A	INO80;EXD1
chr15	41825925	G	C	MAPKBP1
chr15	41826773	A	G	MAPKBP1
chr15	43192804	G	GAACCTTAGTCATTTCTGCTTTATATT	CCNDBP1
chr15	43328245	T	C	LCMT2
chr15	43352562	T	C	ADAL
chr15	43353276	AAAAC	A	ADAL
chr15	43359166	G	GA	ZSCAN29
chr15	43359428	T	C	ZSCAN29
chr15	43370164	C	T	TUBGCP4;ZSCAN29
chr15	43406014	C	T	TP53BP1;TUBGCP4
chr15	43408732	G	T	TUBGCP4
chr15	43534359	C	T	PPIP5K1
chr15	44288888	C	T	CASC4
chr15	44526371	C	CTA	CTDSPL2
chr15	45608728	A	AT	BLOC1S6
chr15	48879703	A	C	EID1
chr15	49576621	T	G	FAM227B
chr15	50561374	A	G	TRPM7
chr15	50561442	T	C	TRPM7
chr15	50561654	A	T	TRPM7
chr15	50703097	T	C	SPPL2A
chr15	50705184	T	C	SPPL2A
chr15	50705192	TT	CC	SPPL2A
chr15	51002798	G	A	AP4E1
chr15	51003737	G	A	AP4E1
chr15	51004210	T	C	AP4E1
chr15	51910517	A	G	TMOD3
chr15	51914393	A	G	TMOD3
chr15	52312956	T	C	MYO5A
chr15	52548669	G	C	ARPP19
chr15	52550362	T	C	ARPP19
chr15	55356764	T	C	DNAAF4-CCPG1
chr15	57287842	G	A	TCF12
chr15	57714991	C	CT	GCOM1;POLR2M
chr15	58592475	CC	AG	ADAM10
chr15	58860967	T	TA	MINDY2
chr15	63063076	A	T	TPM1
chr15	63065653	T	G	TPM1
chr15	63068247	G	C	TPM1
chr15	63071202	C	CATTTTGTTTT	TPM1
chr15	63071455	A	G	TPM1
chr15	63071702	C	T	TPM1
chr15	63130618	G	A	LACTB
chr15	63141911	C	T	LACTB
chr15	63153565	T	C	RPS27L
chr15	63153673	C	T	RPS27L
chr15	63153813	G	A	RPS27L
chr15	63154000	CAAAATT	C	RPS27L
chr15	63266100	G	A	RAB8B
chr15	63267410	T	A	RAB8B
chr15	64137899	T	C	SNX1
chr15	64167128	A	T	CSNK1G1
chr15	64167405	G	C	CSNK1G1
chr15	64167829	T	A	CSNK1G1
chr15	64171272	G	A	CSNK1G1
chr15	64364683	TTTTC	T	PCLAF
chr15	64365485	C	A	PCLAF
chr15	64381416	A	G	PCLAF
chr15	64684856	C	T	ZNF609
chr15	64688593	C	T	OAZ2
chr15	65149072	C	CA	CLPX
chr15	65149375	T	C	CLPX
chr15	65659742	G	A	DENND4A
chr15	66333728	CAAAAAAAAA	C	DIS3L
chr15	66336508	T	C	TIPIN
chr15	66499263	A	G	RPL4
chr15	66704534	A	C	SMAD6
chr15	66705891	C	T	SMAD6
chr15	68292218	G	T	FEM1B
chr15	68292880	G	T	FEM1B
chr15	72584168	G	A	ARIH1
chr15	72738195	G	T	BBS4
chr15	75639160	C	T	IMP3
chr15	75648666	GT	G	SNX33
chr15	75658261	T	C	SNX33
chr15	75658392	T	C	SNX33
chr15	77046442	G	C	TSPAN3
chr15	77108258	G	A	PEAK1
chr15	78488339	A	G	IREB2
chr15	78498393	TG	T	IREB2
chr15	78500097	G	A	IREB2
chr15	78540490	T	C	PSMA4
chr15	78759374	G	A	ADAMTS7
chr15	79899001	G	A	ST20
chr15	79923673	C	A	ST20;ST20-AS1
chr15	80951484	C	CT	CEMIP
chr15	82990835	G	A	RAMAC
chr15	83016559	TA	T	BTBD1
chr15	83016562	A	T	BTBD1
chr15	83016717	T	C	BTBD1
chr15	83134794	G	A	HDGFL3
chr15	83136109	C	T	HDGFL3
chr15	84642662	G	A	WDR73
chr15	85745488	C	T	AKAP13
chr15	88512772	A	C	DET1
chr15	89897446	T	C	ARPIN
chr15	89897776	T	C	ARPIN
chr15	89897887	T	C	ARPIN
chr15	89898574	T	G	ARPIN
chr15	89900196	G	C	ARPIN
chr15	89900547	G	C	ARPIN
chr15	90083459	T	C	IDH2
chr15	90084197	T	C	IDH2
chr15	90274734	C	T	NGRN;GABARAPL3
chr15	90274750	A	G	NGRN;GABARAPL3
chr15	90920612	G	A	MAN2A2
chr15	90962486	A	T	RCCD1
chr15	90966362	T	C	PRC1
chr15	93027172	A	AATCAGTATGAATATTATATGCCTAAAT	CHD2
chr15	93027556	G	C	CHD2
chr15	97973764	G	A	ARRDC4
chr15	101175802	C	CT	CHSY1
chr15	101176378	A	G	CHSY1
chr15	101176860	A	G	CHSY1
chr16	287547	G	GC	AXIN1
chr16	287827	T	TG	AXIN1
chr16	287871	T	C	AXIN1
chr16	347044	G	T	AXIN1
chr16	371912	G	A	TMEM8A
chr16	1445641	G	A	CLCN7
chr16	1510302	G	T	TELO2
chr16	2213506	C	T	PGP
chr16	2458403	C	T	CCNF
chr16	2597875	C	T	PDPK1
chr16	3382392	G	T	ZSCAN32
chr16	4797080	C	T	ROGDI
chr16	4881099	A	C	UBN1
chr16	4881650	C	T	UBN1
chr16	4881957	C	T	UBN1
chr16	5084909	G	A	ALG1;EEF2KMT
chr16	5085547	A	C	ALG1;EEF2KMT
chr16	8848193	C	G	PMM2
chr16	8854727	G	T	LOC100130283
chr16	8868261	A	T	CARHSP1
chr16	9119323	G	A	C16orf72
chr16	10529038	C	T	EMP2
chr16	10529179	T	A	EMP2
chr16	10531154	G	A	EMP2
chr16	10531317	T	C	EMP2
chr16	10532030	C	T	EMP2
chr16	10532265	G	C	EMP2
chr16	11676921	A	G	SNN
chr16	11677238	C	G	SNN
chr16	11677497	C	A	SNN
chr16	11678744	T	TTCTGA	SNN
chr16	11869333	G	C	GSPT1
chr16	11871884	G	A	GSPT1
chr16	12570120	A	G	SNX29
chr16	12570395	G	A	SNX29
chr16	12570413	A	C	SNX29
chr16	12570649	C	T	SNX29
chr16	12570812	C	T	SNX29
chr16	12570841	A	G	SNX29
chr16	12572107	T	A	SNX29
chr16	12572582	C	G	SNX29
chr16	12573279	A	G	SNX29
chr16	12573732	G	A	SNX29
chr16	12573790	G	A	SNX29
chr16	12663986	C	CT	CPPED1
chr16	18792824	G	GT	ARL6IP1
chr16	18805274	G	GA	SMG1
chr16	18806238	T	C	SMG1
chr16	18807656	C	T	SMG1
chr16	19078240	C	G	COQ7
chr16	19551771	G	GTAGC	CCP110
chr16	19552088	G	GT	CCP110
chr16	19552501	G	T	CCP110
chr16	19860112	G	A	GPRC5B
chr16	21599629	C	G	METTL9
chr16	22083157	A	G	MOSMO
chr16	25237373	A	G	ZKSCAN2
chr16	27364221	G	A	IL4R
chr16	27364466	A	G	IL4R
chr16	28846324	A	G	TUFM
chr16	30005499	A	C	INO80E
chr16	30070046	G	T	ALDOA;LOC112694756
chr16	30114519	G	C	MAPK3
chr16	30781649	A	AT	ZNF629
chr16	30948354	A	G	FBXL19
chr16	31122616	A	G	KAT8
chr16	46930716	C	CT	GPT2
chr16	46930827	G	GT	GPT2
chr16	46955624	T	TGTGCAATTTGTTTGCAGAGTTTACTGATGGGC	DNAJA2
chr16	48360977	A	AT	SIAH1
chr16	50105374	G	A	HEATR3
chr16	50105888	T	C	HEATR3
chr16	50316299	G	A	ADCY7;BRD7
chr16	50318286	TACTA	T	BRD7
chr16	50318400	G	GCTAT	BRD7
chr16	53327041	T	C	CHD9
chr16	53490396	G	C	RBL2
chr16	53490758	A	AT	RBL2
chr16	56430212	T	TA	NUDT21
chr16	56430605	C	A	NUDT21
chr16	56432619	C	CA	NUDT21
chr16	56626994	G	T	MT1E
chr16	56627039	C	A	MT1E
chr16	57429015	GC	G	CIAPIN1
chr16	57471713	C	G	POLR2C
chr16	57472889	C	T	DOK4
chr16	57994956	G	A	ZNF319
chr16	57996149	T	C	ZNF319
chr16	58020767	G	C	USB1
chr16	58020984	C	T	USB1
chr16	58160616	A	G	CSNK2A2
chr16	58161022	C	T	CSNK2A2
chr16	58511881	C	T	NDRG4
chr16	58512393	C	T	NDRG4
chr16	58520237	G	T	CNOT1;SETD6
chr16	58520250	A	AG	CNOT1;SETD6
chr16	66550091	G	C	TK2
chr16	66567147	A	AT	CKLF-CMTM1;CMTM1
chr16	66567471	G	T	CKLF-CMTM1;CMTM1
chr16	66568213	A	AT	CKLF-CMTM1;CMTM1
chr16	66569324	G	A	CKLF-CMTM1;CMTM1
chr16	66569368	T	C	CKLF-CMTM1;CMTM1
chr16	66616816	C	T	CMTM4
chr16	66618342	C	T	CMTM4
chr16	66620059	A	C	CMTM4
chr16	66887340	T	C	PDP2
chr16	66889424	A	G	PDP2
chr16	66890280	C	CA	PDP2
chr16	67099227	A	AT	CBFB
chr16	67100616	G	GT	CBFB
chr16	67101013	T	G	CBFB
chr16	67438470	C	G	ATP6V0D1
chr16	67638917	G	GT	CTCF
chr16	67843736	C	T	THAP11
chr16	69463907	C	T	CYB5B
chr16	69466024	T	C	CYB5B
chr16	69697419	T	G	NFAT5
chr16	69702647	GC	G	NFAT5
chr16	69756687	C	A	NOB1;WWP2
chr16	69940669	C	T	WWP2
chr16	70157168	C	T	LOC400541
chr16	70248617	C	CT	EXOSC6
chr16	70372171	G	GA	DDX19A
chr16	70661893	G	A	MTSS2
chr16	70662369	T	C	MTSS2
chr16	71853853	C	T	ATXN1L
chr16	71856647	G	A	ATXN1L
chr16	71928003	A	G	IST1
chr16	72086802	TCTAGACAGC	T	TXNL4B
chr16	72112743	T	G	DHX38
chr16	72112767	C	A	DHX38
chr16	74451890	C	T	GLG1
chr16	74621779	T	C	RFWD3
chr16	75170384	C	A	ZFP1
chr16	75229126	T	A	BCAR1
chr16	75443401	C	T	TMEM170A
chr16	75538815	G	A	TMEM231
chr16	75538922	G	A	TMEM231
chr16	75539986	T	C	TMEM231
chr16	75598333	T	C	ADAT1
chr16	75600116	A	G	ADAT1
chr16	77199695	C	T	MON1B
chr16	80598393	T	C	CDYL2
chr16	80598689	A	G	CDYL2
chr16	80601103	C	T	CDYL2
chr16	80601135	G	A	CDYL2
chr16	80602790	G	GA	CDYL2
chr16	81029741	A	G	CENPN
chr16	81711259	C	T	CMIP
chr16	83795524	C	T	CDH13
chr16	84116899	G	A	MBTPS1
chr16	84124003	C	T	HSDL1
chr16	84477025	A	G	MEAK7
chr16	84477169	A	C	MEAK7
chr16	84662860	CCTT	C	KLHL36
chr16	84666233	G	A	KLHL36
chr16	85672810	ATTATTTC	A	GSE1
chr16	85672958	G	A	GSE1
chr16	85673027	T	C	GSE1
chr16	85675059	T	A	GSE1
chr16	85675871	C	T	GSE1
chr16	85676004	G	A	GSE1
chr16	85677896	T	C	GINS2
chr16	85688951	T	C	GINS2
chr16	85688954	C	G	GINS2
chr16	86580977	C	T	FOXL1
chr16	87330536	G	A	FBXO31
chr16	87407289	G	A	ZCCHC14
chr16	87832629	T	TA	SLC7A5
chr16	88715383	A	C	CTU2;PIEZO1
chr16	88715442	C	T	PIEZO1
chr16	89154472	C	A	ACSF3
chr16	89287828	C	T	ANKRD11
chr16	89287939	T	C	ANKRD11
chr16	89300524	G	A	ANKRD11
chr16	89669515	G	C	SPATA33
chr16	89738447	C	T	FANCA;ZNF276
chr16	89919033	A	T	MC1R
chr17	792272	C	CT	MRM3
chr17	800162	T	C	NXN
chr17	800453	C	T	NXN
chr17	800468	T	C	NXN
chr17	800777	A	G	NXN
chr17	800802	T	G	NXN
chr17	1494946	G	A	INPP5K
chr17	2417334	T	C	METTL16
chr17	3035421	C	G	RAP1GAP2
chr17	3036145	A	G	RAP1GAP2
chr17	3036288	G	A	RAP1GAP2
chr17	3660774	G	A	CTNS
chr17	3660779	A	G	CTNS
chr17	3662915	G	C	P2RX5-TAX1BP3
chr17	3662919	G	A	P2RX5-TAX1BP3
chr17	3808742	A	AT	NCBP3
chr17	4733270	T	G	MED11
chr17	5432895	A	AT	C1QBP;RPAIN
chr17	6579348	G	C	KIAA0753
chr17	6644101	C	T	MED31;TXNDC17
chr17	7418926	A	G	NLGN2
chr17	7592157	TCTGCAATTCAGTAGGAGATTTGTGAAATTTTTTGTGCCCCCTGCCCCAGAGTAACAACAAAAAAGGGATGGGGTAAAGCACATCTTGCCTGCCTAC	T	FXR2
chr17	7932341	G	A	CNTROB
chr17	16348687	T	TGATGTCTCTGAGACATCCACACCAAAAATGG	CENPV
chr17	17186471	A	C	MPRIP
chr17	17189050	TAGAAA	T	MPRIP
chr17	17191884	G	A	MPRIP
chr17	17836907	C	T	SREBF1
chr17	18209819	G	A	ALKBH5
chr17	18651641	A	G	TBC1D28;ZNF286B
chr17	18930951	G	GT	PRPSAP2
chr17	18969476	G	A	FAM83G
chr17	19446592	G	A	RNF112;SLC47A1
chr17	20902249	C	T	CCDC144NL-AS1
chr17	20999755	C	A	USP22
chr17	21000463	T	C	USP22
chr17	21000918	T	C	USP22
chr17	21001138	A	G	USP22
chr17	21001356	A	G	USP22
chr17	21001771	C	A	USP22
chr17	21002832	G	C	USP22
chr17	21002938	C	T	USP22
chr17	21002944	A	G	USP22
chr17	28328587	G	GT	IFT20;TMEM97
chr17	28362692	G	T	TMEM199
chr17	28396803	C	T	SARM1;SLC46A1
chr17	29263197	G	GCA	NUFIP2
chr17	29550966	T	TA	TAOK1
chr17	29574519	C	CA	GIT1
chr17	30466252	C	CA	CPD
chr17	30467002	A	G	CPD
chr17	30522885	G	A	GOSR1
chr17	30523123	G	A	GOSR1
chr17	30523324	G	A	GOSR1
chr17	30526512	A	C	GOSR1
chr17	30527833	C	CCACTACTCTAGAGTGT	GOSR1
chr17	31999323	A	AT	SUZ12
chr17	32111872	C	T	LRRC37B;LOC105371730
chr17	32331361	AT	A	C17orf75
chr17	34039508	CGCGGTAAGGGATTGGATAAGGAATGTTGCAGTGAGGATCGTGCAACTGGTGGAACACTTCTGCCAGGGCTGGTTCCCGGCCCGCTTCCCCCAGCAA	C	ASIC2
chr17	34039753	G	A	ASIC2
chr17	38870091	G	A	LASP1
chr17	38919033	A	AGGGCGAGGCCCGTGG	LASP1
chr17	38919253	G	A	LASP1
chr17	38920078	G	A	LASP1
chr17	39997831	G	C	PSMD3
chr17	40090707	G	A	THRA
chr17	40834528	C	G	TMEM99
chr17	41835642	TCTGTCCAATTAGAGGAAGCAGCATGACCATATTGAGAAATCTGAAATTTGGGTTTTAGGACAGGCGAACCAACCCGCTCTCCTTCAAGCTCCCGGCCATTTCTTGGGGCAGAGAGCTAGGAGGGGTCCGCGGCAGAGCAAAGCGGGAAGGCCCAATGGGCAGGAAGCCTCTCCAGCCGCCCCCAGCCCGGCCGGCCCCCGCACGCCCCAGAGGTAC	T	NT5C3B
chr17	42313598	T	C	STAT3
chr17	42313892	T	C	STAT3
chr17	42402831	G	A	CAVIN1
chr17	42403781	C	T	CAVIN1
chr17	42572258	C	T	MLX
chr17	42580680	A	G	RETREG3
chr17	43400342	A	G	ARL4D
chr17	43525150	G	A	DHX8
chr17	44352876	C	T	GRN
chr17	44396502	C	CA	GPATCH8
chr17	45107655	C	A	NMT1
chr17	45107931	GT	G	NMT1
chr17	45111681	A	C	PLCD3
chr17	45111991	T	C	PLCD3
chr17	47824114	C	T	MRPL10
chr17	47948203	G	GT	PNPO
chr17	48059693	GCTGGAC	G	NFE2L1
chr17	48070445	T	A	CBX1
chr17	48542926	G	A	HOXB2
chr17	49050170	A	G	IGF2BP1
chr17	49293087	T	G	ZNF652
chr17	49404152	T	C	PHB
chr17	49599620	G	A	SPOP
chr17	51007327	C	CAAAGAAA	SPAG9
chr17	51007328	T	TTATGGTCTAGTAAATCTGCTCCTTC	SPAG9
chr17	51166443	A	T	NME2
chr17	57006572	C	A	SCPEP1
chr17	57680683	G	GT	MSI2
chr17	57863059	TA	T	CUEDC1
chr17	58001982	A	AT	SRSF1
chr17	59205594	G	A	PRR11
chr17	62065610	G	A	MED13
chr17	62449927	C	CA	METTL2A
chr17	63424380	A	G	TANC2
chr17	64501846	C	T	DDX5
chr17	65013599	T	C	GNA13
chr17	65056596	T	TGCC	GNA13
chr17	68307211	G	A	ARSG
chr17	68421579	C	T	ARSG;WIPI1
chr17	68531319	G	A	PRKAR1A
chr17	75021162	G	T	MRPL58
chr17	76143183	G	A	RNF157-AS1
chr17	76143613	A	G	RNF157-AS1
chr17	76271147	G	GA	UBALD2
chr17	76733785	C	T	METTL23
chr17	76779132	A	G	MFSD11
chr17	77214492	A	C	SEC14L1
chr17	77214804	G	A	SEC14L1
chr17	77500378	T	C	SEPTIN9
chr17	78225521	A	T	BIRC5
chr17	78424312	G	A	PGS1
chr17	78424356	T	A	PGS1
chr17	78424561	A	ATTAT	PGS1
chr17	79932937	G	A	TBC1D16
chr17	79933210	T	C	TBC1D16
chr17	79933238	T	C	TBC1D16
chr17	79934522	G	A	TBC1D16
chr17	79934733	C	T	TBC1D16
chr17	79935286	C	T	TBC1D16
chr17	79935827	G	A	TBC1D16
chr17	79936247	G	A	TBC1D16
chr17	79936357	C	T	TBC1D16
chr17	79936498	A	G	TBC1D16
chr17	79936514	T	C	TBC1D16
chr17	79937279	A	ACCACCCCACCCACTATGGTCTACAGCCCACACCCTATTTCCTGTTG	TBC1D16
chr17	80394251	G	A	RNF213-AS1
chr17	80964698	C	A	RPTOR
chr17	81029844	G	A	BAIAP2-DT
chr17	81029861	A	T	BAIAP2-DT
chr17	81843412	C	A	P4HB
chr17	81845557	G	A	P4HB
chr17	82241556	C	T	CSNK1D
chr17	82243005	C	T	CSNK1D
chr17	82602933	G	GA	FOXK2
chr17	82657414	C	T	RAB40B
chr17	82727779	A	G	FN3KRP
chr18	213151	A	C	USP14
chr18	213592	A	G	USP14
chr18	213975	T	TTAGA	USP14
chr18	2538546	C	A	METTL4
chr18	2804131	G	A	SMCHD1
chr18	5238500	C	T	LINC00667
chr18	5238829	C	T	LINC00667
chr18	5239337	T	G	LINC00667
chr18	5241756	A	G	LINC00667
chr18	5244169	AGAAACGTCCAT	A	LINC00667
chr18	5244326	G	A	LINC00667
chr18	9283176	CAG	C	ANKRD12
chr18	9536253	G	A	RALBP1
chr18	9536535	G	A	RALBP1
chr18	9536693	G	A	RALBP1
chr18	9537099	C	T	RALBP1
chr18	9861763	C	T	RAB31
chr18	10551785	C	T	NAPG
chr18	12446690	G	T	LOC105371998
chr18	12447423	A	AG	LOC105371998
chr18	12448878	C	T	SPIRE1
chr18	21529804	G	A	ESCO1
chr18	21865021	T	C	MIB1
chr18	23482092	G	A	RIOK3
chr18	26018196	A	T	SS18
chr18	26170608	T	A	PSMA8
chr18	31547308	A	G	DSG2-AS1
chr18	31548273	T	C	DSG2-AS1
chr18	31548455	C	CTG	DSG2-AS1
chr18	31548609	T	C	DSG2-AS1
chr18	31962297	T	C	TRAPPC8;RNF125
chr18	36109216	T	G	SLC39A6
chr18	36129282	G	A	SLC39A6
chr18	36796499	TAATC	T	TPGS2
chr18	36796602	C	T	TPGS2
chr18	36796772	CTG	C	TPGS2
chr18	45850444	C	A	EPG5
chr18	45852327	C	T	EPG5
chr18	45984012	G	C	PSTPIP2
chr18	45984330	G	A	PSTPIP2
chr18	45984540	A	G	PSTPIP2
chr18	45984961	G	C	PSTPIP2
chr18	45985205	T	C	PSTPIP2
chr18	45985229	G	T	PSTPIP2
chr18	45985433	C	A	PSTPIP2
chr18	46265214	A	C	C18orf25
chr18	47838078	T	G	SMAD2
chr18	54378654	C	CT	C18orf54
chr18	59168603	C	T	SEC11C;GRP
chr18	63329127	T	C	KDSR
chr18	63330545	T	C	KDSR
chr18	63331168	A	G	KDSR
chr18	63331286	C	G	KDSR
chr18	68674421	G	A	TMX3
chr18	68674457	TAA	T	TMX3
chr18	68675484	C	T	TMX3
chr18	68675741	A	T	TMX3
chr18	70329560	G	A	SOCS6
chr18	74158484	A	G	TIMM21
chr18	79970585	CT	C	HSBP1L1
chr18	79988525	A	C	TXNL4A
chr19	583268	G	A	BSG
chr19	682010	G	T	FSTL3
chr19	682880	G	A	FSTL3
chr19	897215	C	T	R3HDM4
chr19	972246	TAC	T	ARID3A
chr19	1037987	A	G	CNN2
chr19	1087705	GT	G	ARHGAP45;POLR2E
chr19	1206640	C	T	STK11
chr19	1359282	T	C	PWWP3A
chr19	1435470	G	GT	DAZAP1
chr19	1474440	C	T	C19orf25
chr19	1577118	C	T	MBD3
chr19	1577209	G	A	MBD3
chr19	1586275	C	T	MBD3
chr19	1925390	G	A	SCAMP4
chr19	2426830	G	C	TIMM13
chr19	2477822	C	A	GADD45B
chr19	3053328	T	G	MIR1268A
chr19	3121249	C	T	GNA11
chr19	3468977	A	G	NFIC
chr19	3538109	C	T	FZR1
chr19	3958710	G	C	DAPK3
chr19	3958897	C	A	DAPK3
chr19	4655154	A	G	TNFAIP8L1
chr19	4676405	C	T	DPP9
chr19	4838613	T	G	PLIN3
chr19	4961782	A	T	UHRF1
chr19	6211865	C	T	MLLT1
chr19	6212271	T	G	MLLT1
chr19	6441810	A	G	SLC25A23
chr19	7472102	G	A	ARHGEF18
chr19	7472221	G	A	ARHGEF18
chr19	9652476	T	C	ZNF562
chr19	10093139	C	CT	SHFL
chr19	10093148	C	T	SHFL
chr19	10930862	T	G	TIMM29
chr19	10932067	G	A	TIMM29;SMARCA4
chr19	11131335	G	A	LDLR
chr19	11145996	T	C	SPC24
chr19	11783720	C	G	ZNF441
chr19	11834431	C	T	ZNF440
chr19	12188078	A	T	ZNF136
chr19	12188096	C	CT	ZNF136
chr19	12630618	T	A	ZNF791
chr19	12723561	G	T	TNPO2
chr19	13773189	A	G	MRI1
chr19	14070627	ACAGCGAGCTCGTTGTCCGGATCGCCAGTCTGGAAGTGGAGAACCAGAGCCTGCGTGG	A	PALM3;MISP3
chr19	14622189	G	A	ADGRE3
chr19	15114445	G	C	SYDE1
chr19	15354576	T	TA	AKAP8
chr19	16079082	G	GT	TPM4
chr19	16327168	T	TCGATGA	KLF2
chr19	16518039	G	A	C19orf44;CHERP
chr19	16518378	A	G	C19orf44;CHERP
chr19	16550730	T	C	SLC35E1
chr19	16855783	C	T	SIN3B
chr19	16879535	C	T	SIN3B
chr19	17403117	G	C	BST2
chr19	18365469	A	G	PGPEP1
chr19	18557883	C	T	KXD1
chr19	18575154	G	T	UBA52
chr19	18576365	T	C	UBA52
chr19	18577217	C	T	UBA52
chr19	18589237	A	G	REX1BD
chr19	18669959	T	C	KLHL26
chr19	19506528	T	TGC	GATAD2A
chr19	19793460	T	A	ZNF506
chr19	19794360	A	C	ZNF506
chr19	19892767	C	G	ZNF253
chr19	20199325	G	A	ZNF486
chr19	32969090	C	T	CEP89
chr19	33379939	T	TA	CEBPG
chr19	33381504	A	G	CEBPG
chr19	34400581	A	T	GPI
chr19	35155446	GAGGTTTTTGCTCAGGGCAGGGAAAGGGCTGCAGGATCCCCGGGGGCTGCCGGAGGTCGGTCTCACTGACATCATGGCTGACCCCAGCATCGCCTGGTCCCAC	G	FXYD5
chr19	35169849	C	T	FXYD5
chr19	36114973	G	T	POLR2I;TBCB
chr19	36447504	C	T	ZNF566
chr19	36511627	G	T	ZNF260
chr19	36512636	TTGA	T	ZNF260
chr19	36512705	A	T	ZNF260
chr19	39125853	G	A	PAK4
chr19	39125881	T	C	PAK4
chr19	39982663	G	GA	PSMC4
chr19	40749984	G	T	C19orf54
chr19	40751141	G	T	C19orf54;SNRPA
chr19	41871518	A	G	RPS19
chr19	42087931	G	C	POU2F2
chr19	42247926	T	C	ERF
chr19	43591110	C	A	IRGQ
chr19	44644096	C	T	PVR
chr19	44878631	G	A	NECTIN2
chr19	44888997	C	T	NECTIN2
chr19	44903416	G	A	TOMM40
chr19	45146995	A	G	PPP1R37
chr19	45408051	C	CA	ERCC1
chr19	45409835	T	C	CD3EAP
chr19	45473500	T	C	FOSB
chr19	45474214	G	C	FOSB
chr19	45703167	T	C	QPCTL
chr19	45711039	C	T	FBXO46
chr19	45783456	A	C	DMWD
chr19	45783942	C	G	DMWD
chr19	46390553	G	A	PPP5C
chr19	46716923	G	A	PRKD2
chr19	46720037	C	T	STRN4
chr19	46788075	C	G	SLC1A5
chr19	47002336	C	T	ARHGAP35
chr19	47002707	TG	T	ARHGAP35
chr19	47003512	C	T	ARHGAP35
chr19	47275600	C	G	INAFM1
chr19	48211558	GCC	G	CARD8
chr19	48211561	A	G	CARD8
chr19	48868241	T	C	PLEKHA4
chr19	48868446	TTCTCTC	T	PLEKHA4
chr19	48961315	G	A	BAX
chr19	49451759	G	T	PIH1D1
chr19	49543472	CT	C	RCN3
chr19	49543502	C	CA	RCN3
chr19	50382924	C	G	NR1H2
chr19	50797973	G	A	C19orf48
chr19	50798809	A	G	C19orf48
chr19	50798897	G	A	C19orf48
chr19	50798945	T	A	C19orf48
chr19	52292429	G	A	ZNF766
chr19	52612807	G	A	ZNF83
chr19	52650257	C	T	ZNF83
chr19	52699649	T	C	ZNF83;ZNF611
chr19	52703397	C	T	ZNF611
chr19	52703720	T	C	ZNF611
chr19	52703866	T	C	ZNF611
chr19	52798424	A	G	ZNF28
chr19	52877323	C	A	ZNF320
chr19	52877604	A	C	ZNF320
chr19	52878176	G	T	ZNF320
chr19	52878858	T	C	ZNF320
chr19	52878864	T	C	ZNF320
chr19	53212937	A	G	ZNF818P
chr19	53224514	G	GT	ZNF818P;ZNF677
chr19	53773163	C	T	MIR519A2;MIR371A
chr19	55390005	C	T	RPL28
chr19	55453097	T	C	ISOC2
chr19	55453187	C	A	ISOC2
chr19	55487496	C	T	NAT14
chr19	57294620	A	G	ZNF460
chr19	57296767	G	A	ZNF460;ZNF543
chr19	57301443	C	A	ZNF460;ZNF543
chr19	57301976	A	G	ZNF460;ZNF543
chr19	57614344	C	T	ZNF134
chr19	57860381	A	G	ZNF587
chr19	57906047	C	G	ZNF417
chr19	57906058	G	A	ZNF417
chr19	58406623	G	A	LINC02560;ZNF584
chr19	58418060	G	A	ZNF584
chr2	3544233	C	T	RNASEH1
chr2	3544579	T	C	RNASEH1
chr2	3544739	G	A	RNASEH1
chr2	3545102	T	TA	RNASEH1
chr2	3558879	C	A	RNASEH1-AS1
chr2	3561474	G	A	RNASEH1-AS1
chr2	9489238	T	G	ADAM17;IAH1
chr2	9489887	T	C	ADAM17
chr2	9934255	G	A	TAF1B
chr2	9935126	C	T	TAF1B
chr2	9935531	T	C	TAF1B;GRHL1
chr2	10131069	A	G	RRM2
chr2	10445176	T	C	ODC1
chr2	11178065	G	GAGA	SLC66A3
chr2	11178098	CCCATTTTGAGG	C	SLC66A3
chr2	20201325	C	CA	SDC1
chr2	20249413	G	A	PUM2
chr2	20448363	C	T	RHOB
chr2	20617950	G	A	HS1BP3
chr2	20618194	T	C	HS1BP3
chr2	20618757	T	C	HS1BP3
chr2	23940563	G	A	UBXN2A
chr2	24000512	A	G	UBXN2A
chr2	24002274	A	G	UBXN2A
chr2	24004009	A	T	UBXN2A
chr2	24768700	C	G	NCOA1
chr2	24819753	A	G	ADCY3;CENPO
chr2	24820119	A	AAACTGCCACTGCCTGCTCTTCT	CENPO
chr2	24820597	C	T	CENPO
chr2	24822326	C	T	CENPO
chr2	25233791	C	A	DNMT3A
chr2	25740488	A	G	ASXL2
chr2	25741015	G	A	ASXL2
chr2	25927403	T	G	KIF3C
chr2	26391548	C	T	SELENOI
chr2	26781386	C	T	SLC35F6
chr2	27132082	ACTGCAACAAACAATAAAGAGCTCATTGTCCTGGAGGCTTGTGCAGCAACCCTCATACCCCAATACCGGTCCGTAGGGACCCAGGCAGGACTCCTTTCCAAGCTCCCTCAGGGACCCCCTAC	A	PREB
chr2	27650459	C	G	GPN1
chr2	30640785	A	T	LCLAT1
chr2	30641441	C	CT	LCLAT1
chr2	30641533	G	GT	LCLAT1
chr2	30641923	G	A	LCLAT1
chr2	30642114	A	G	LCLAT1
chr2	32203682	A	G	SLC30A6
chr2	32310649	G	C	YIPF4
chr2	33584227	A	G	FAM98A
chr2	33584404	C	G	FAM98A
chr2	37097245	C	G	GPATCH11
chr2	37098085	C	T	GPATCH11
chr2	37098373	G	T	GPATCH11
chr2	37100008	C	T	EIF2AK2
chr2	37101458	T	G	EIF2AK2
chr2	37102638	C	T	EIF2AK2
chr2	37103003	CTG	C	EIF2AK2
chr2	37252849	A	ATATT	PRKD3
chr2	37643065	T	C	CDC42EP3
chr2	37643365	C	G	CDC42EP3
chr2	37643794	C	G	CDC42EP3
chr2	37644996	G	A	CDC42EP3
chr2	37645365	G	A	CDC42EP3
chr2	38068313	T	A	CYP1B1
chr2	38297562	G	A	ATL2
chr2	38733825	G	A	GALM
chr2	38981801	A	G	SOS1
chr2	39437518	C	T	MAP4K3-DT
chr2	39736421	T	A	THUMPD2
chr2	43223762	AAT	A	ZFP36L2
chr2	44320003	A	G	PREPL
chr2	46760199	C	T	SOCS5
chr2	46760202	C	T	SOCS5
chr2	46760405	G	A	SOCS5
chr2	46903022	C	T	MCFD2
chr2	46903675	G	A	MCFD2
chr2	48376344	A	C	FOXN2
chr2	48377839	C	T	FOXN2
chr2	55288954	C	T	CCDC88A
chr2	55548588	A	G	PPP4R3B
chr2	55635669	T	TTTGGTAA	PNPT1
chr2	55635975	CTA	C	PNPT1
chr2	58132545	A	G	VRK2
chr2	58159745	C	T	FANCL;VRK2
chr2	58163544	T	G	FANCL
chr2	61185902	TATTA	T	AHSA2P
chr2	61186082	G	T	AHSA2P;AHSA2P
chr2	61186085	A	ACAAATAAGAAGATCATCATGAAATG	AHSA2P
chr2	61868399	T	C	CCT4
chr2	63045702	A	AT	LOC100132215
chr2	64592605	T	TAATC	AFTPH
chr2	65311101	G	A	SPRED2
chr2	69321363	T	G	GFPT1
chr2	69325319	G	T	GFPT1
chr2	69461517	T	C	AAK1
chr2	69879700	T	C	GMCL1
chr2	69880277	A	G	GMCL1
chr2	69881124	T	A	GMCL1
chr2	69938834	G	A	MXD1
chr2	70278931	C	CA	PCYOX1
chr2	70987625	G	A	TEX261
chr2	70987895	G	A	TEX261
chr2	70988487	A	G	TEX261
chr2	72176689	T	C	EXOC6B
chr2	72177724	G	T	EXOC6B
chr2	72177879	C	G	EXOC6B
chr2	72177969	C	A	EXOC6B
chr2	72942365	GT	G	SFXN5
chr2	72942371	G	A	SFXN5
chr2	73862669	G	A	STAMBP
chr2	74149212	A	C	BOLA3-AS1
chr2	74153862	A	G	MOB1A
chr2	74154588	T	TTTTG	MOB1A
chr2	74156503	G	A	MOB1A
chr2	74178740	T	G	MOB1A
chr2	74178825	T	C	MOB1A
chr2	74214689	G	GA	MTHFD2
chr2	74969604	A	G	POLE4
chr2	74969684	T	G	POLE4
chr2	75655450	T	C	MRPL19
chr2	75655907	A	G	MRPL19
chr2	75656264	G	T	MRPL19
chr2	75657083	A	ATT	MRPL19
chr2	75659517	G	A	MRPL19
chr2	75660453	C	T	MRPL19
chr2	75660708	T	C	MRPL19
chr2	75660970	G	A	MRPL19
[truncated: 1,666 more rows]

## Sheet: COLO205 mutation
Non-coding mutations in Colo205 sample
X.CHROM	POS	ALT	REF	Gene
chr1	1000018	G	A	HES4
chr1	1233740	C	T	B3GALT6
chr1	1328523	G	C	CPTP
chr1	2184699	G	GGA	PRKCZ
chr1	2184700	T	TGCCATAAAGAGGATCGACCAGTCA	PRKCZ
chr1	2306798	A	T	SKI
chr1	2404530	C	G	RER1
chr1	2404771	C	T	RER1
chr1	2405593	C	T	PEX10
chr1	3629700	CCGGG	C	TPRG1L
chr1	3737931	C	T	TP73-AS1
chr1	3746281	A	G	TP73-AS1
chr1	3746493	A	T	TP73-AS1
chr1	3780573	G	T	LRRC47
chr1	3857024	C	G	CEP104
chr1	3889510	G	A	C1orf174
chr1	6185959	G	A	RPL22
chr1	6522089	T	C	NOL9
chr1	6522293	T	C	NOL9
chr1	6525848	C	T	NOL9
chr1	6591033	G	A	KLHL21
chr1	6623180	G	A	PHF13
chr1	6634453	GA	TT	DNAJC11;THAP3
chr1	6634514	G	A	DNAJC11;THAP3
chr1	6635271	G	T	DNAJC11;THAP3
chr1	7772854	A	C	VAMP3
chr1	8012028	T	C	ERRFI1
chr1	9266120	A	T	H6PD
chr1	9267354	T	G	H6PD
chr1	9267890	A	C	H6PD
chr1	9269231	G	A	H6PD
chr1	9823902	A	G	CLSTN1
chr1	9928751	T	C	LZIC
chr1	9929092	C	T	LZIC
chr1	10305378	G	A	KIF1B
chr1	10308041	A	G	KIF1B
chr1	10377720	C	T	KIF1B
chr1	10377746	G	A	KIF1B
chr1	10430824	G	A	CENPS-CORT
chr1	10457428	T	C	DFFA
chr1	10458559	G	A	DFFA
chr1	10459855	T	C	DFFA
chr1	10460382	T	C	DFFA
chr1	11024276	ATT	A	TARDBP
chr1	11750448	C	T	AGTRAP
chr1	11750617	G	A	AGTRAP
chr1	11750634	C	T	AGTRAP
chr1	15067038	C	T	KAZN
chr1	15220265	G	A	TMEM51
chr1	15429001	C	T	EFHD2
chr1	15568464	T	C	DNAJC16
chr1	15570525	C	T	DNAJC16
chr1	15605189	A	C	AGMAT;DDI2
chr1	15734626	G	T	PLEKHM2
chr1	16229180	T	C	ARHGEF19;CPLANE2
chr1	16396589	G	A	SZRD1
chr1	16618650	A	G	CROCCP2
chr1	17407035	G	A	RCC2
chr1	18905306	G	A	IFFO2
chr1	19074802	G	A	UBR4
chr1	20720076	G	A	SH2D5
chr1	21484264	A	G	NBPF3
chr1	21727937	T	C	USP48
chr1	22030736	A	T	LINC00339
chr1	22528434	AAAAC	A	ZBTB40
chr1	22530488	G	GA	ZBTB40
chr1	23761638	G	A	ELOA-AS1
chr1	23971038	T	C	SRSF10
chr1	25338369	T	G	TMEM50A
chr1	25361785	A	G	TMEM50A
chr1	25960670	C	A	PAFAH2
chr1	26123176	GTTT	G	PDIK1L
chr1	26877382	C	A	GPN2
chr1	26877692	T	C	GPN2
chr1	26890150	C	T	GPN2
chr1	26921782	C	A	NUDC
chr1	27307622	C	T	WDTC1
chr1	27405147	C	T	WASF2
chr1	27405599	CTTTTTTTTTTT	C	WASF2
chr1	27823266	G	A	STX12
chr1	27897125	T	TGTCAACCCACTGGCGAACG	RPA2
chr1	27967207	G	A	XKR8
chr1	27971631	G	A	EYA3
chr1	27973568	T	A	EYA3
chr1	28281005	C	T	SESN2
chr1	28335702	A	G	MED18
chr1	28497686	CAA	C	PHACTR4
chr1	28538600	G	GA	RCC1
chr1	30932453	G	GA	PUM1
chr1	32334172	A	G	MARCKSL1
chr1	32600698	C	A	ZBTB8A
chr1	32601354	A	G	ZBTB8A
chr1	32894742	G	A	TMEM54
chr1	33146907	G	A	TRIM62
chr1	33324367	G	T	PHC2
chr1	35115973	A	G	ZMYM1
chr1	35565676	G	A	NCDN
chr1	37492738	T	C	MEAF6
chr1	37492972	T	C	MEAF6
chr1	37536650	G	C	SNIP1
chr1	37536930	AAAAG	A	SNIP1
chr1	37565504	T	A	DNALI1
chr1	37681934	T	A	C1orf109
chr1	37692539	C	T	CDCA8
chr1	37708513	G	T	CDCA8
chr1	37708694	G	T	CDCA8
chr1	37861008	T	C	INPP5B
chr1	37861101	TT	CC	INPP5B
chr1	38991344	C	T	AKIRIN1
chr1	39034514	G	A	NDUFS5
chr1	39841226	T	C	TRIT1
chr1	40072508	CACTT	C	CAP1;PPT1
chr1	40292749	CT	C	ZMPSTE24
chr1	40293392	C	T	ZMPSTE24
chr1	40293559	A	G	ZMPSTE24
chr1	40423085	C	A	SMAP2
chr1	40861214	C	G	CITED4
chr1	40862199	C	A	CITED4
chr1	41028077	G	A	SLFNL1-AS1
chr1	42926579	C	G	SLC2A1
chr1	43172261	T	C	EBNA1BP2
chr1	43987312	A	G	B4GALT2
chr1	44651211	C	T	RNF220
chr1	45344276	A	T	TESK2
chr1	45510800	G	C	MMACHC
chr1	45551015	T	C	AKR1A1
chr1	45627735	CA	C	GPBP1L1
chr1	45697808	A	T	IPP
chr1	45697874	T	C	IPP
chr1	51355318	T	G	EPS15
chr1	51788234	A	AT	OSBPL9
chr1	52055186	CACA	C	TXNDC12
chr1	52350885	A	G	CC2D1B
chr1	52353014	C	A	CC2D1B
chr1	52684524	C	T	COA7
chr1	52685539	G	GT	COA7
chr1	52685577	G	T	COA7
chr1	52685690	T	C	COA7
chr1	52687372	T	C	COA7
chr1	52825878	A	G	ZYG11B
chr1	53889432	A	G	YIPF1
chr1	53946270	G	A	HSPB11
chr1	54218252	G	A	MRPL37
chr1	54850042	G	A	DHCR24
chr1	61682616	C	A	TM2D1
chr1	64831557	A	G	RAVER2
chr1	64831766	G	GA	RAVER2
chr1	64832172	CTAT	C	RAVER2
chr1	64832300	A	T	RAVER2
chr1	64832940	AAGTC	A	RAVER2
chr1	64833868	G	GAATT	JAK1
chr1	65432298	G	A	LEPROT
chr1	65433190	G	C	LEPROT
chr1	65433683	A	C	LEPROT
chr1	65435525	G	A	LEPROT
chr1	65435662	C	T	LEPROT
chr1	65634148	C	T	LEPR
chr1	65634767	G	A	LEPR
chr1	65635232	C	T	LEPR
chr1	67409731	T	C	SERBP1
chr1	67409850	T	A	SERBP1
chr1	67687995	A	AG	GADD45A
chr1	68121775	C	T	GNG12-AS1
chr1	68476133	T	TA	DEPDC1
chr1	71064502	C	CA	ZRANB2-AS1
chr1	74205835	A	G	FPGT
chr1	75724754	T	C	ACADM
chr1	76629324	C	A	ST6GALNAC3
chr1	76629670	A	G	ST6GALNAC3
chr1	77878457	G	A	MIGA1
chr1	84553741	C	T	CTBS
chr1	84813711	T	A	LPAR3
chr1	86351579	C	CT	ODF2L
chr1	88982156	C	G	RBMXL1
chr1	92509907	C	T	EVI5
chr1	92513510	AATATATATATATATATATATAT	A	EVI5
chr1	93137257	A	G	MTF2
chr1	93138579	T	C	MTF2
chr1	93887099	G	A	GCLM
chr1	94172720	T	C	ARHGAP29
chr1	94517593	A	C	ABCD3
chr1	94927037	C	T	CNN3
chr1	94928796	T	A	LOC729970
chr1	100083822	T	TA	SASS6
chr1	100085286	A	G	SASS6
chr1	107057957	C	T	PRMT6
chr1	108637711	A	G	FAM102B
chr1	108700417	G	A	PRPF38B
chr1	108701038	T	C	PRPF38B
chr1	108808879	A	G	STXBP3
chr1	108930395	C	T	CLCC1;GPSM2
chr1	108931019	TC	T	CLCC1;GPSM2
chr1	108931204	G	A	CLCC1;GPSM2
chr1	108931599	C	T	CLCC1;GPSM2
chr1	109094607	C	G	TMEM167B
chr1	109094897	AAG	A	TMEM167B
chr1	109096568	G	T	TMEM167B
chr1	109216989	C	A	SARS
chr1	109312398	A	G	SORT1
chr1	109498058	C	T	CYB561D1
chr1	109930713	C	CA	CSF1
chr1	110343916	A	G	RBM15
chr1	110363061	T	C	SLC16A4
chr1	110947278	CAA	C	LRIF1
chr1	111440444	T	C	WDR77
chr1	112619415	C	A	ST7L
chr1	112913559	A	G	SLC16A1
chr1	114770430	T	C	SIKE1
chr1	117523219	A	G	MAN1A2
chr1	117523737	G	C	MAN1A2
chr1	117525580	G	C	MAN1A2
chr1	117525936	G	A	MAN1A2
chr1	117526077	C	G	MAN1A2
chr1	117526312	G	A	MAN1A2
chr1	117527074	T	C	MAN1A2
chr1	119621052	G	A	ZNF697
chr1	119621680	C	T	ZNF697
chr1	145742338	A	G	RNF115
chr1	147295672	G	A	CHD1L
chr1	148984523	A	G	PDE4DIP
chr1	148984540	A	G	PDE4DIP
chr1	149941663	C	T	OTUD7B
chr1	150220150	T	C	ANP32E
chr1	150579566	G	A	MCL1
chr1	150648093	C	G	GOLPH3L
chr1	150811509	T	C	ARNT
chr1	150965488	AAGG	A	CERS2
chr1	150966095	G	A	CERS2
chr1	151165639	C	G	LYSMD1
chr1	151248885	T	C	PIP5K1A
chr1	151291854	G	C	PI4KB;ZNF687
chr1	151292028	C	CTTCT	PI4KB;ZNF687
chr1	151340773	T	G	RFX5
chr1	151583225	C	T	TUFT1
chr1	153959794	C	T	SLC39A1
chr1	154270639	C	T	UBAP2L
chr1	154350378	G	A	ATP8B2
chr1	154582471	T	A	ADAR
chr1	154958715	C	CA	PYGO2
chr1	155336334	GGTGT	G	ASH1L
chr1	156036111	T	C	UBQLN4
chr1	156073124	G	A	MEX3A
chr1	156073891	T	G	MEX3A
chr1	156249659	A	G	SMG5
chr1	156250265	T	C	SMG5
chr1	156467591	G	A	MEF2D
chr1	156722834	T	C	ISG20L2
chr1	156935045	G	T	ARHGEF11
chr1	158098688	G	A	KIRREL1
chr1	158455108	G	A	OR10K2;OR10K1
chr1	161043331	C	T	USF1
chr1	161165631	C	T	USP21
chr1	161166530	G	T	PPOX
chr1	161171642	C	G	B4GALT3
chr1	161960940	A	G	ATF6
chr1	161961164	G	A	ATF6
chr1	161961470	T	C	ATF6
chr1	162523219	C	T	UHMK1
chr1	162523333	A	G	UHMK1
chr1	162523875	T	G	UHMK1
chr1	162524893	G	T	UHMK1
chr1	162527873	G	A	UHMK1
chr1	162528809	T	C	UHMK1
chr1	162529156	A	G	UHMK1
chr1	162561776	A	AGAAGGAT	UAP1
chr1	164850631	A	G	PBX1
chr1	164850851	G	A	PBX1
chr1	165725674	A	T	TMCO1
chr1	165909261	C	T	UCK2
chr1	166277495	C	CCTG	FAM78B;LINC01675
chr1	167789025	C	T	MPZL1
chr1	167789035	C	T	MPZL1
chr1	167789414	C	T	MPZL1
chr1	167790601	C	T	MPZL1
chr1	168082310	G	A	GPR161
chr1	168247507	C	CT	SFT2D2
chr1	169132017	T	C	ATP1B1
chr1	169853347	T	TAAAGA	C1orf112;SCYL3
chr1	169853402	A	G	C1orf112;SCYL3
chr1	173141577	A	G	TNFSF18;TNFSF4
chr1	173799956	T	C	CENPL
chr1	173858609	AA	GG	DARS2
chr1	173864509	G	GCATTTCTTCAATCATGAATTCTGAGTCC	GAS5
chr1	173931917	C	T	RC3H1
chr1	173935658	C	A	RC3H1
chr1	174992850	C	T	RABGAP1L
chr1	175000135	C	T	CACYBP
chr1	175014497	T	C	MRPS14
chr1	175944886	T	C	COP1
chr1	178474911	G	A	RASAL2
chr1	178919761	G	GT	RALGPS2
chr1	179072835	G	T	FAM20B
chr1	179074198	T	TA	FAM20B
chr1	179074768	T	TAA	FAM20B
chr1	179074804	G	A	FAM20B
chr1	179075588	A	G	FAM20B
chr1	179106584	A	T	ABL2
chr1	179107537	G	A	ABL2
chr1	179354873	AG	A	SOAT1
chr1	179355418	T	G	SOAT1
chr1	179355735	C	A	SOAT1
chr1	179356328	T	C	SOAT1
chr1	179357705	G	A	SOAT1
chr1	179357790	C	T	SOAT1
chr1	179842369	G	C	TOR1AIP2
chr1	179859349	C	T	TOR1AIP2
chr1	179863503	T	C	TOR1AIP2
chr1	180111494	C	T	CEP350
chr1	180197601	G	A	QSOX1
chr1	180502528	G	A	ACBD6
chr1	180885742	A	G	XPR1
chr1	180887562	G	C	XPR1
chr1	180975916	C	A	STX6
chr1	183627001	A	G	ARPC5
chr1	183635770	A	G	ARPC5
chr1	183926587	C	A	RGL1
chr1	184620584	C	G	C1orf21
chr1	184690976	TA	T	EDEM3
chr1	184691071	T	A	EDEM3
chr1	184692508	G	A	EDEM3
chr1	184693047	C	T	EDEM3
chr1	185296738	T	TCATAATTACATCACTAAGC	IVNS1ABP
chr1	185297640	TA	T	IVNS1ABP
chr1	185317116	G	A	IVNS1ABP
chr1	186419970	T	TA	ODR4
chr1	197153913	T	C	ZBTB41
chr1	197156797	G	T	ZBTB41
chr1	197158361	A	C	ZBTB41
chr1	197508232	G	T	DENND1B
chr1	200552284	G	A	KIF14
chr1	200552911	T	G	KIF14
chr1	200553141	G	A	KIF14
chr1	200553223	A	T	KIF14
chr1	200669862	C	T	DDX59-AS1
chr1	200859139	A	T	CAMSAP2
chr1	201134854	C	T	TMEM9
chr1	201821698	T	C	IPO9-AS1
chr1	201822072	G	A	IPO9-AS1
chr1	201823370	G	GTA	IPO9-AS1
chr1	201824312	C	G	IPO9-AS1
chr1	201877561	G	T	IPO9
chr1	201880038	C	CA	IPO9
chr1	201969867	C	T	TIMM17A
chr1	202006041	TTCTG	T	ELF3-AS1
chr1	203739906	A	G	ATP2B4
chr1	203739940	T	C	ATP2B4
chr1	203741791	C	CT	ATP2B4
chr1	203744005	G	A	ATP2B4
chr1	203861894	G	A	SNRPE
chr1	204405862	C	CA	PPP1R15B
chr1	204551107	A	G	MDM4
chr1	204553783	C	CT	MDM4
chr1	205714257	C	CA	NUCKS1
chr1	205714939	T	C	NUCKS1
chr1	205769199	GGTT	G	RAB29
chr1	205790832	CC	TT	SLC41A1
chr1	206462229	C	T	SRGAP2
chr1	206463856	G	A	SRGAP2
chr1	206734137	C	T	MAPKAPK2
chr1	207045679	T	C	YOD1
chr1	207046258	T	C	YOD1
chr1	207046937	G	A	YOD1
chr1	211373159	T	A	TRAF5
chr1	211432355	G	A	LINC00467
chr1	211743717	G	T	LPGAT1
chr1	211745555	TA	T	LPGAT1
chr1	211747362	T	TA	LPGAT1
chr1	211748425	C	T	LPGAT1
chr1	211749013	C	T	LPGAT1
chr1	212103765	T	G	DTL
chr1	212103962	C	G	DTL
chr1	212361035	T	A	PPP2R5A
chr1	212620163	C	T	ATF3
chr1	212993782	A	G	ANGEL2
chr1	212994195	C	T	ANGEL2
chr1	212994420	A	G	ANGEL2
chr1	213273261	G	A	RPS6KC1
chr1	213273610	C	A	RPS6KC1
chr1	214349697	G	A	PTPN14
chr1	214350160	T	A	PTPN14
chr1	214351061	G	T	PTPN14
chr1	214351270	T	C	PTPN14
chr1	214351279	A	G	PTPN14
chr1	214351973	A	C	PTPN14
chr1	214352989	A	G	PTPN14
chr1	214353269	T	G	PTPN14
chr1	214353909	G	A	PTPN14
chr1	214355210	C	T	PTPN14
chr1	214357896	C	T	PTPN14
chr1	220147681	A	G	IARS2
chr1	220149430	G	A	RAB3GAP2
chr1	220149980	G	A	RAB3GAP2
chr1	222589873	C	G	TAF1A
chr1	224377588	C	T	CNIH4
chr1	224379302	G	A	CNIH4
chr1	224388129	C	CT	WDR26
chr1	225402647	C	T	LBR
chr1	225788557	A	G	SRP9
chr1	226360853	A	G	PARP1
chr1	226632799	G	A	ITPKB
chr1	226895885	G	A	PSEN2
chr1	226990030	A	T	CDC42BPA
chr1	226990182	T	TACA	CDC42BPA
chr1	226990426	A	G	CDC42BPA
chr1	226990999	A	G	CDC42BPA
chr1	226991012	C	T	CDC42BPA
chr1	226991800	AATAAGCACCT	A	CDC42BPA
chr1	226992319	A	C	CDC42BPA
chr1	226993246	A	C	CDC42BPA
chr1	226993280	T	C	CDC42BPA
chr1	226994137	T	G	CDC42BPA
chr1	226994222	C	T	CDC42BPA
chr1	227317942	G	A	CDC42BPA
chr1	227318120	G	A	CDC42BPA
chr1	228494212	CT	C	RNF187
chr1	228495438	A	G	RNF187
chr1	229303892	T	A	RAB4A
chr1	229304443	C	T	SPHAR;RAB4A
chr1	229324499	A	T	CCSAP
chr1	230839778	C	T	C1orf198
chr1	231333357	T	C	EXOC8
chr1	234604803	A	C	IRF2BP2
chr1	234605134	C	T	IRF2BP2
chr1	235110487	G	A	TOMM20
chr1	236142585	G	A	GPR137B
chr1	236484250	C	G	EDARADD
chr1	236484417	G	T	EDARADD
chr1	236549699	T	G	HEATR1;LGALS8
chr1	236898002	C	CT	MTR
chr1	236898589	C	CA	MTR
chr1	236899994	TA	T	MTR
chr1	236900204	A	G	MTR
chr1	241497786	T	TA	FH
chr1	241630024	A	G	CHML
chr1	241630754	C	A	CHML
chr1	241630929	C	T	CHML
chr1	241632982	A	G	CHML
chr1	241633141	T	C	CHML
chr1	244852482	T	A	HNRNPU
chr1	244853185	T	TG	HNRNPU
chr1	246767590	G	A	SCCPDH
chr1	247187685	A	G	ZNF124;MIR3916
chr1	247188831	C	T	ZNF124;MIR3916
chr1	247188987	C	T	ZNF124;MIR3916
chr1	247189076	C	T	ZNF124;MIR3916
chr1	247189138	G	A	ZNF124;MIR3916
chr1	247189878	A	G	ZNF124;MIR3916
chr1	247190028	T	C	ZNF124;MIR3916
chr1	247190481	T	C	ZNF124;MIR3916
chr1	247200531	T	A	ZNF124;MIR3916
chr1	247201027	A	C	MIR3916
chr1	247201042	A	G	MIR3916
chr1	247201377	C	CAGGT	MIR3916
chr1	247878164	AAAATAAATAAATAAAT	A	TRIM58
chr1	248810964	T	C	SH3BP5L
chr1	248825018	C	G	SH3BP5L
chr10	276771	AGCT	A	DIP2C
chr10	1019466	G	T	GTPBP4;IDI2
chr10	1130873	GC	G	WDR37
chr10	1131296	C	T	WDR37
chr10	3779135	A	T	KLF6
chr10	5639569	A	G	ASB13
chr10	5763410	GCT	G	TASOR2
chr10	5952731	A	C	IL15RA
chr10	6233217	C	T	PFKFB3
chr10	6233483	G	C	PFKFB3
chr10	6234611	T	C	PFKFB3
chr10	11871908	A	T	PROSER2-AS1
chr10	12165509	A	G	NUDT5
chr10	12165888	A	T	NUDT5
chr10	12166308	G	A	NUDT5
chr10	12250349	G	T	CDC123
chr10	12896961	C	T	CCDC3
chr10	13278236	C	T	PHYH
chr10	13318740	TA	T	SEPHS1
chr10	13645659	A	AT	FRMD4A
chr10	15106166	G	A	NMT2
chr10	17235991	A	G	VIM
chr10	17236172	C	G	VIM
chr10	17715384	A	AAG	STAM
chr10	18679792	G	GA	ARL5B
chr10	20283480	G	C	PLXDC2
chr10	20283939	G	A	PLXDC2
chr10	20285238	A	G	PLXDC2
chr10	20285502	A	T	PLXDC2
chr10	24546488	G	A	KIAA1217
chr10	27248831	T	G	LRRC37A6P
chr10	27248835	A	T	LRRC37A6P
chr10	27538323	A	AT	RAB18
chr10	27538329	A	T	RAB18
chr10	28533329	TC	T	WAC
chr10	29421796	G	A	SVIL-AS1
chr10	29421859	C	T	SVIL-AS1
chr10	29422974	T	G	SVIL-AS1
chr10	29425519	C	T	SVIL-AS1
chr10	30313206	CTATT	C	MTPAP
chr10	33177915	T	C	NRP1
chr10	33178180	G	A	NRP1
chr10	33178384	C	T	NRP1
chr10	33178393	G	T	NRP1
chr10	33178483	G	GT	NRP1
chr10	33178722	G	A	NRP1
chr10	33179029	A	G	NRP1
chr10	33179086	T	C	NRP1
chr10	35009055	G	A	CUL2
chr10	35009991	TAA	T	CUL2
chr10	35641486	G	GC	FZD8;MIR4683
chr10	43184347	T	C	CSGALNACT2
chr10	43386312	G	A	HNRNPF
chr10	43387894	T	A	HNRNPF
chr10	46006482	ACTAAG	A	NCOA4
chr10	50133216	G	A	WASHC2A
chr10	56357785	G	GC	ZWINT
chr10	58396320	G	GT	TFAM
chr10	58397571	C	CT	TFAM
chr10	62095032	CAA	C	ARID5B
chr10	68283026	A	G	PBLD
chr10	68342992	C	A	HNRNPH3
chr10	68343704	G	A	RUFY2
chr10	68344201	A	G	RUFY2
chr10	68344563	T	C	RUFY2
chr10	68345421	C	T	RUFY2
chr10	68345529	C	A	RUFY2
chr10	68480898	T	G	SLC25A16
chr10	68482756	T	C	SLC25A16
chr10	68483189	G	A	SLC25A16
chr10	69171718	C	T	VPS26A
chr10	69958968	C	G	COL13A1
chr10	70202999	A	G	PPA1
chr10	70883697	A	T	PCBD1
chr10	72009785	G	A	CHST3
chr10	72011524	C	T	CHST3
chr10	72012458	G	A	CHST3
chr10	72012892	G	C	CHST3
chr10	72097226	A	G	ASCC1
chr10	73241043	G	T	FAM149B1
chr10	73242769	T	C	DNAJC9;FAM149B1
chr10	73779563	CAA	C	FUT11;CHCHD1
chr10	74123533	T	C	AP3M1
chr10	79315058	C	T	ZMIZ1
chr10	80153090	T	C	ANXA11
chr10	80153805	C	T	ANXA11
chr10	80155031	C	T	ANXA11
chr10	86924605	C	T	BMPR1A
chr10	87208409	C	T	SHLD2;NUTM2A
chr10	87243107	G	A	NUTM2A-AS1
chr10	87342302	T	C	NUTM2A-AS1
chr10	87967645	C	T	PTEN
chr10	89015015	A	T	FAS
chr10	89419359	CTCTT	C	IFIT5
chr10	89419377	AAAAC	A	IFIT5
chr10	89419937	G	A	IFIT5
chr10	89420072	T	C	IFIT5
chr10	89583850	G	A	PANK1
chr10	91864015	G	GT	TNKS2
chr10	92029510	T	C	BTAF1
chr10	92030649	A	AAGTC	BTAF1
chr10	92030748	A	G	BTAF1
chr10	92291231	C	G	MARCHF5
chr10	92352399	G	C	MARCHF5
chr10	93959192	C	T	PIPSL
chr10	94333618	C	T	NOC3L
chr10	95907825	G	T	ENTPD1-AS1
chr10	96161621	A	AT	ZNF518A
chr10	96522139	G	C	TM9SF3
chr10	96956764	A	G	LCOR
chr10	97223265	C	CT	ARHGAP19-SLIT1
chr10	97433089	T	TA	PGAM1
chr10	97675779	C	T	PI4K2A
chr10	98383710	C	T	PYROXD2
chr10	98442021	G	A	HPS1
chr10	98442154	C	T	HPS1
chr10	99392434	T	C	CNNM1
chr10	99709597	T	C	ENTPD7
chr10	100549753	CTTT	C	HIF1AN
chr10	100986474	C	T	MRPL43
chr10	101040603	A	G	SFXN3
chr10	101845661	C	T	ARMH3
chr10	102162499	A	AT	NOLC1
chr10	102479437	C	T	ACTR1A
chr10	102480246	C	T	ACTR1A
chr10	103088366	G	A	CNNM2;NT5C2
chr10	103389147	A	G	ATP5MD
chr10	103597424	G	A	SH3PXD2A
chr10	110898253	G	GT	PDCD4
chr10	113729830	T	C	CASP7
chr10	113911054	T	C	NHLRC2
chr10	114174146	C	T	MIR2110
chr10	114435349	G	GT	ABLIM1
chr10	114977177	A	T	TRUB1
chr10	117279648	A	C	PDZD8
chr10	117280958	A	AT	PDZD8
chr10	117282897	T	C	PDZD8
chr10	118685077	CT	C	CACUL1
chr10	119034202	A	G	EIF3A
chr10	120908784	G	A	WDR11
chr10	120908841	T	TAAGA	WDR11
chr10	120909092	G	A	WDR11
chr10	121742217	T	C	ATE1
chr10	121742420	A	C	ATE1
chr10	121742442	G	A	ATE1
chr10	122991943	T	C	IKZF5
chr10	122992713	A	G	IKZF5
chr10	123055940	A	C	ACADSB
chr10	124621473	G	A	FAM53B
chr10	124758976	G	C	EEF1AKMT2
chr10	124985310	T	A	CTBP2;ZRANB1
chr10	124985524	T	C	CTBP2;ZRANB1
chr10	124986120	A	C	CTBP2;ZRANB1
chr10	124988670	GAAGAA	G	CTBP2
chr10	125841944	G	A	BCCIP
chr10	131955978	G	C	PPP2R2D
chr10	131956344	C	G	PPP2R2D
chr10	131967945	C	T	BNIP3
chr10	131968294	C	T	BNIP3
chr11	791009	C	T	SLC25A22
chr11	866794	A	G	TSPAN4
chr11	1275007	A	G	TOLLIP
chr11	1275419	G	A	TOLLIP
chr11	1469866	G	A	MOB2
chr11	2130822	G	A	IGF2
chr11	3383491	A	G	TSSC2
chr11	3675903	AT	A	NUP98
chr11	3825723	TA	T	PGAP2
chr11	3826063	A	G	PGAP2
chr11	6224524	G	T	FAM160A2
chr11	6484092	CTT	C	TIMM10B
chr11	6613428	C	G	TPP1
chr11	8001633	T	C	EIF3F
chr11	8686296	A	G	RPL27A
chr11	8686980	C	T	RPL27A
chr11	8687224	A	G	RPL27A
chr11	8687238	A	G	RPL27A
chr11	8693728	C	A	ST5
chr11	8947762	T	C	TMEM9B
chr11	9139038	TTA	T	DENND5A
chr11	9281453	G	GA	TMEM41B
chr11	9282240	C	T	TMEM41B
chr11	9282241	G	A	TMEM41B
chr11	9282876	G	A	TMEM41B
chr11	9283155	T	C	TMEM41B
chr11	9314524	A	G	TMEM41B
chr11	9445388	TG	T	IPO7
chr11	9778903	C	T	SBF2-AS1
chr11	9779904	G	A	SBF2-AS1
chr11	10512405	T	C	RNF141
chr11	11958045	G	A	USP47
chr11	12939379	T	A	TEAD1
chr11	12940713	C	G	TEAD1
chr11	12940850	C	A	TEAD1
chr11	14278942	T	C	RRAS2
chr11	15971511	A	G	SOX6
chr11	16757122	CAT	C	C11orf58
chr11	17086938	G	GA	PIK3C2A
chr11	17378184	C	T	NCR3LG1
chr11	18279418	G	T	HPS5
chr11	18366581	G	C	GTF2H1
chr11	18607183	G	A	SPTY2D1
chr11	18607757	C	T	SPTY2D1
chr11	18609525	C	T	SPTY2D1
chr11	22821793	G	GA	SVIP
chr11	27367229	AT	A	LGR4
chr11	33073738	T	C	TCP11L1
chr11	33075436	C	G	LINC00294
chr11	33075721	T	C	LINC00294
chr11	33075849	C	A	LINC00294
chr11	33076106	G	A	LINC00294
chr11	33076118	G	A	LINC00294
chr11	33076440	T	A	LINC00294
chr11	33076458	CAT	C	LINC00294
chr11	33077545	C	T	LINC00294
chr11	33078027	A	G	LINC00294
chr11	33079125	T	TA	LINC00294
chr11	33705434	A	G	CD59
chr11	33706159	G	A	CD59
chr11	33707068	T	G	CD59
chr11	33708514	A	C	CD59
chr11	33708715	G	T	CD59
chr11	33708892	GT	G	CD59
chr11	33709860	C	T	CD59
chr11	33741647	A	G	FBXO3
chr11	33744949	G	A	FBXO3
chr11	34882643	T	TA	APIP
chr11	35808493	A	G	TRIM44
chr11	35809881	C	CCA	TRIM44
chr11	36231987	T	A	LDLRAD3
chr11	36486311	T	C	TRAF6
chr11	36488929	C	T	TRAF6
chr11	43881131	G	T	ALKBH3
chr11	45812409	C	T	SLC35C1
chr11	45812650	C	T	SLC35C1
chr11	45933094	T	C	PHF21A
chr11	46677574	G	A	ARHGAP1
chr11	47238926	C	T	DDB2
chr11	47239520	C	T	ACP2
chr11	47572052	C	T	PTPMT1
chr11	47778851	T	TA	NUP160
chr11	57700601	G	A	ZDHHC5
chr11	57761957	A	G	TMX2-CTNND1
chr11	59154359	T	C	FAM111A
chr11	61796827	G	T	FEN1
chr11	61800281	C	A	FADS1
chr11	61801834	C	G	FADS1
chr11	61802358	C	T	FADS1
chr11	61967494	T	TG	FTH1
chr11	62152221	C	T	INCENP
chr11	62624897	T	TAAA	GANAB
chr11	62624906	T	A	GANAB
chr11	62646878	GA	G	INTS5
chr11	62738890	A	G	TTC9C
chr11	62739839	A	G	TTC9C;ZBTB3
chr11	62852157	G	A	SNHG1
chr11	63827600	C	A	SPINDOC
chr11	63997805	C	T	OTUB1
chr11	64230743	G	A	DNAJC4
chr11	64284987	A	T	GPR137
chr11	64286376	GA	G	GPR137
chr11	65262085	A	AT	POLA2
chr11	65573802	C	T	FAM89B
chr11	65997890	A	G	EIF1AD
chr11	66509564	G	A	DPP3
chr11	66538884	A	G	ZDHHC24
chr11	66626916	C	T	RBM14
chr11	66675990	G	A	RBM4B
chr11	67398347	G	A	PPP1CA;RAD9A
chr11	68348245	T	C	LRP5
chr11	68613750	TAAGTA	T	PPP6R3
chr11	68613947	A	G	PPP6R3
chr11	68614139	G	A	PPP6R3
chr11	68614599	CTTA	C	PPP6R3
chr11	68614725	C	T	PPP6R3
chr11	68615123	C	T	PPP6R3
chr11	71996812	G	A	RNF121
chr11	72069912	C	CCCCATAGATTCTGCCCTTTCGGACTCGGTTA	NUMA1
chr11	72287871	A	AT	CLPB
chr11	72289743	T	C	CLPB
chr11	72837465	GAA	G	FCHSD2
chr11	73401046	T	C	FAM168A
chr11	73403678	A	G	FAM168A
chr11	73404953	C	T	FAM168A
chr11	73677544	C	G	RAB6A
chr11	73864454	G	A	MRPL48
chr11	73864459	A	G	MRPL48
chr11	74254525	G	T	PPME1
chr11	74837216	G	A	RNF169
chr11	74837271	TA	T	RNF169
chr11	74838346	G	A	RNF169
chr11	75405915	G	A	RPS3
chr11	75562319	G	GA	SERPINH1
chr11	75562320	G	A	SERPINH1
chr11	76141969	T	C	UVRAG
chr11	77125393	A	G	CAPN5
chr11	77665761	C	A	RSF1
chr11	82975546	C	T	RAB30
chr11	83213751	G	T	ANKRD42
chr11	83261256	G	A	CCDC90B
chr11	85957801	A	G	PICALM
chr11	86809590	G	A	PRSS23
chr11	86953132	T	C	FZD4
chr11	87321622	G	A	TMEM135
chr11	90201014	T	C	CHORDC1
chr11	93145328	G	A	SLC36A4
chr11	93145500	A	C	SLC36A4
chr11	93146006	T	C	SLC36A4
chr11	93146044	TA	T	SLC36A4
chr11	93147113	G	A	SLC36A4
chr11	93197890	GC	TT	SLC36A4
chr11	93733399	T	TTTAACTCCAGAC	SNORA8;SNORD5;MIR1304;SNORA18
chr11	94181543	T	C	PANX1
chr11	94181790	A	G	PANX1
chr11	94183869	C	CCTAA	PANX1;IZUMO1R
chr11	94183902	A	G	PANX1;IZUMO1R
chr11	94417624	T	C	MRE11
chr11	94871773	C	CT	AMOTL1
chr11	95977868	G	T	MAML2
chr11	96390570	T	TG	JRKL
chr11	96392271	CTT	C	JRKL
chr11	107326509	A	T	CWF19L2
chr11	107326530	C	G	CWF19L2
chr11	107503805	C	T	ALKBH8
chr11	107736686	C	T	SLN;SLC35F2
chr11	107792064	A	G	SLC35F2
chr11	107792377	C	G	SLC35F2
chr11	108105699	A	T	CUL5
chr11	108365918	A	G	ATM
chr11	108367163	A	G	ATM
chr11	108367172	A	G	ATM
chr11	108472933	G	A	POGLUT3
chr11	110167058	G	A	ZC3H12C
chr11	110230945	GA	G	RDX
chr11	111725420	T	G	SIK2
chr11	111784218	C	A	ALG9
chr11	113798483	C	G	USP28
chr11	113798592	ATACTT	A	USP28
chr11	114408701	G	GT	RBM7
chr11	118359644	C	T	UBE4A
chr11	118397898	A	G	LOC100131626
chr11	118523141	G	T	LOC101929089
chr11	118534590	G	A	TMEM25
chr11	118535120	G	A	TMEM25
chr11	118535274	A	G	TMEM25
chr11	118565041	C	T	IFT46
chr11	118601281	C	T	ARCN1
chr11	118601639	C	A	ARCN1
chr11	118602516	T	C	ARCN1
chr11	118602670	T	C	ARCN1
chr11	119018348	C	T	RPS25;TRAPPC4
chr11	119029464	G	GT	SLC37A4
chr11	119029471	C	T	SLC37A4
chr11	119045232	A	G	HYOU1
chr11	119084969	C	T	HMBS
chr11	119301696	T	C	CBL
chr11	119302505	T	C	CBL
chr11	119303866	C	G	CBL
chr11	119304365	C	A	CBL
chr11	119305688	T	C	CBL
chr11	119305789	T	C	CBL
chr11	119307340	C	G	CBL
chr11	119334776	CG	C	RNF26
chr11	119336631	G	A	RNF26
chr11	119336736	C	T	RNF26
chr11	120229528	T	A	OAF
chr11	121309138	A	T	SC5D
chr11	122811448	A	G	UBASH3B
chr11	122812674	A	T	UBASH3B
chr11	125097259	G	T	TMEM218
chr11	125431909	G	T	PKNOX2
chr11	126202644	C	T	RPUSD4
chr11	134123663	C	CT	JAM3
chr11	134150327	T	G	JAM3
chr11	134246042	G	T	VPS26B
chr11	134246344	C	T	VPS26B
chr11	134247022	G	C	VPS26B
chr11	134247354	A	G	VPS26B
chr12	911405	G	GACTT	WNK1
chr12	913186	A	G	RAD52
chr12	913287	G	A	RAD52
chr12	1491339	C	A	ERC1
chr12	1491812	A	T	ERC1
chr12	1646488	C	T	WNT5B
chr12	1787488	G	T	ADIPOR2
chr12	2889036	C	T	RHNO1
chr12	2889301	C	T	RHNO1
chr12	3809309	G	A	PARP11
chr12	3873316	C	T	PARP11
chr12	6200432	C	T	CD9
chr12	6493201	C	T	MRPL51
chr12	6531810	A	T	NCAPD2
chr12	6538287	G	T	GAPDH
chr12	6539933	G	T	IFFO1
chr12	6540374	A	G	IFFO1
chr12	6570294	G	C	CHD4
chr12	7210978	C	G	PEX5
chr12	7211347	AT	A	PEX5
chr12	8775105	G	GT	RIMKLB
chr12	9641947	G	T	LOC374443
chr12	12116431	T	C	LRP6
chr12	12116716	T	G	LRP6
chr12	12118805	T	C	LRP6
chr12	12119532	C	G	LRP6
chr12	12120503	A	G	LRP6
chr12	12474475	CG	AA	DUSP16
chr12	12475285	T	C	DUSP16
chr12	12475631	C	T	DUSP16
chr12	12476608	T	C	DUSP16
chr12	14499238	G	A	ATF7IP
chr12	16364060	G	A	MGST1
chr12	16400497	G	C	MGST1;LMO3
chr12	20552540	C	T	PDE3A
chr12	21468957	T	C	PYROXD1;RECQL
chr12	21516093	A	G	GOLT1B
chr12	21517062	G	A	GOLT1B
chr12	22687158	A	G	ETNK1
chr12	22688158	A	C	ETNK1
chr12	22688426	A	C	ETNK1
chr12	22689262	CTA	C	ETNK1
chr12	22689844	A	G	ETNK1
chr12	24811633	T	C	BCAT1
chr12	25803445	G	T	LMNTD1;MIR4302
chr12	25804091	C	T	LMNTD1;MIR4302
chr12	26071583	G	A	RASSF8
chr12	26971806	C	A	TM7SF3
chr12	26972438	C	T	TM7SF3
chr12	26973263	T	G	TM7SF3
chr12	27028580	T	G	MED21
chr12	27030182	A	G	MED21
chr12	27030523	G	A	MED21
chr12	27322788	A	G	STK38L
chr12	27421257	C	T	ARNTL2-AS1
chr12	27422033	A	G	ARNTL2-AS1
chr12	27755670	A	G	MRPS35
chr12	27798454	A	G	KLHL42
chr12	27802138	C	CT	KLHL42
chr12	29333812	T	C	FAR2
chr12	29334045	C	T	FAR2
chr12	29500949	G	C	TMTC1
chr12	29501874	T	C	TMTC1
chr12	29503376	T	C	TMTC1
chr12	29506610	G	A	TMTC1
chr12	30629601	T	C	IPO8
chr12	30630612	G	T	IPO8
chr12	30631051	T	C	IPO8
chr12	32377639	TG	CC	BICD1
chr12	34028076	C	T	ALG10
chr12	34029515	T	G	ALG10;NONE
chr12	38329069	G	T	ALG10B
chr12	42312939	C	CT	ZCRB1
chr12	43725616	T	C	PUS7L
chr12	44389340	G	A	TMEM117
chr12	45906317	C	T	ARID2
chr12	46186313	G	C	SLC38A1
chr12	47662885	TTAACTGGTATG	T	RPAP3
chr12	47783260	C	T	HDAC7
chr12	47843183	T	G	VDR
chr12	48653703	GAC	G	KANSL2
chr12	48690651	G	A	CCNT1
chr12	48692115	C	CA	CCNT1
chr12	48692423	C	T	CCNT1
chr12	48829936	C	T	DDX23
chr12	48830325	G	C	DDX23
chr12	48938309	G	A	ARF3
chr12	49002337	C	T	DDN-AS1
chr12	49019703	C	T	KMT2D
chr12	49640690	G	A	FMNL3
chr12	50476093	C	T	LARP4
chr12	50747120	C	CT	DIP2B
chr12	50820174	A	ATG	ATF1
chr12	50980845	T	C	SLC11A2
chr12	51094199	C	T	TFCP2
chr12	53296097	A	T	PFDN5
chr12	53413024	T	TA	SP1
chr12	53480060	G	C	MAP3K12;PCBP2
chr12	54030339	T	C	HOXC6
chr12	54055463	GT	G	HOXC4
chr12	55980493	C	T	RAB5B
chr12	55994564	G	A	RAB5B
chr12	56122227	G	GA	ZC3H10
chr12	56229563	C	T	NABP2
chr12	56229587	A	G	NABP2
chr12	56240799	C	G	ANKRD52
chr12	56240855	G	C	ANKRD52
chr12	56241296	G	C	ANKRD52
chr12	56270447	C	T	COQ10A
chr12	56272270	T	TA	CS
chr12	56314792	G	A	CNPY2
chr12	56342206	G	T	STAT2
chr12	56469637	G	A	SPRYD4
chr12	56596033	CT	C	BAZ2A;RBMS2
chr12	56663486	C	CT	PTGES3
chr12	56731531	T	C	PRIM1
chr12	56731532	T	C	PRIM1
chr12	57095833	T	C	STAT6
chr12	57096045	C	T	STAT6
chr12	57529447	G	A	MBD6
chr12	57727582	TCTGCGGAAGGAGCGTAGAGGTCGGCTCCCAGCCGGGCAGCACAGGCACCCCGGCATTCACTACACTCCCTAGCCCCTCCGCTGCCTCCTGGCACTCAC	T	AGAP2-AS1
chr12	57727772	C	CT	AGAP2-AS1;AGAP2
chr12	57727774	G	GACCTTGCTGCTCTCA	AGAP2-AS1
chr12	57747819	C	T	CDK4;TSPAN31
chr12	57820112	G	T	CTDSP2
chr12	63809110	C	G	RXYLT1-AS1
chr12	64146452	T	C	SRGAP1
chr12	64410018	A	C	XPOT
chr12	64448768	G	A	XPOT
chr12	64450349	A	G	XPOT
chr12	64695505	T	C	RASSF3
chr12	65248058	C	T	LEMD3
chr12	65248205	C	T	LEMD3
chr12	65464434	G	A	MSRB3
chr12	66137398	ATT	A	TMBIM4
chr12	67269470	C	G	CAND1
chr12	67313661	A	G	CAND1
chr12	69270072	G	C	CPSF6
chr12	71702555	A	G	TMEM19
chr12	71785970	C	T	RAB21
chr12	74539318	ATGGG	A	ATXN7L3B
chr12	74539561	GCAGT	G	ATXN7L3B
chr12	74540292	C	G	ATXN7L3B
chr12	76047966	T	TA	NAP1L1
chr12	76352132	G	GA	OSBPL8
chr12	76559594	G	A	OSBPL8
chr12	88494714	T	C	KITLG
chr12	92145568	T	C	BTG1
chr12	92145602	G	A	BTG1
chr12	92145814	T	C	BTG1
chr12	92773659	G	C	EEA1
chr12	92773943	G	A	EEA1
chr12	93501671	T	G	MRPL42
chr12	93502852	C	T	MRPL42
chr12	93503517	A	G	MRPL42
chr12	93505615	T	C	MRPL42
chr12	93575725	C	CA	SOCS2
chr12	95300830	A	C	VEZT
chr12	95514030	T	TA	METAP2
chr12	95514890	T	TA	METAP2
chr12	95515283	G	A	METAP2
chr12	95515465	G	A	METAP2
chr12	96194650	G	T	ELK3
chr12	98644717	G	A	IKBIP
chr12	100033993	G	A	ANKS1B;UHRF1BP1L
chr12	100036051	T	C	ANKS1B;UHRF1BP1L
chr12	101068563	G	A	ANO4
chr12	101393830	C	T	ARL1
chr12	101726427	T	TAATA	CHPT1
chr12	101726883	TTC	T	CHPT1
chr12	101746272	C	CCT	GNPTAB
chr12	102197319	G	GA	PARPBP
chr12	103772465	C	T	NT5DC3
chr12	103773246	T	C	NT5DC3
chr12	103773407	C	T	NT5DC3
chr12	103773604	G	A	NT5DC3
chr12	103773626	A	G	NT5DC3
chr12	103774309	A	G	NT5DC3
chr12	103775130	C	T	NT5DC3
chr12	103775204	T	C	NT5DC3
chr12	103775309	A	AG	NT5DC3
chr12	103775578	C	T	NT5DC3
chr12	103775721	G	GAAGAA	NT5DC3
chr12	103776050	T	C	NT5DC3
chr12	103776346	G	A	NT5DC3
chr12	103776370	A	C	NT5DC3
chr12	103777094	C	T	NT5DC3
chr12	103777154	CCTCCTCCATG	C	NT5DC3
chr12	103777677	C	T	NT5DC3
chr12	104019658	C	T	GLT8D2
chr12	104118229	A	G	NFYB
chr12	104119140	T	G	NFYB
chr12	105167886	C	T	WASHC4
chr12	105168213	C	A	WASHC4
chr12	105168260	T	C	WASHC4
chr12	105168696	AATT	A	WASHC4
chr12	105173353	C	T	APPL2
chr12	105173794	A	G	APPL2
chr12	105173833	A	G	APPL2
chr12	105174047	C	T	APPL2
chr12	106346740	C	T	TCP11L2
chr12	106509896	A	G	LOC100287944
chr12	106973446	TT	CC	TMEM263
chr12	106991586	C	T	CRY1
chr12	107093134	C	T	CRY1
chr12	108645984	C	T	CORO1C
chr12	108647006	A	G	CORO1C
chr12	108784227	C	A	SSH1
chr12	108785197	T	G	SSH1
chr12	108786339	G	T	SSH1
chr12	109450667	A	G	KCTD10
chr12	109930396	G	A	GIT2
chr12	110038741	T	C	ANKRD13A
chr12	110536939	G	C	PPTC7
chr12	110632560	G	GCCAGGCGTACTGGTTCACACC	TCTN1
chr12	111451004	T	C	SH2B3
chr12	111643225	GGTTATATCTTGAAA	G	BRAP
chr12	112160764	GGCTGTGACCCCCCACACTCAAAGGA	G	HECTD4
chr12	113389412	T	G	PLBD2
chr12	114683384	G	A	TBX3
chr12	115960629	G	A	MED13L
chr12	117031068	A	G	FBXW8
chr12	118031531	C	CT	RFC5
chr12	118246182	C	T	TAOK3
chr12	118414906	G	C	SUDS3
chr12	118415783	TGGG	T	SUDS3
chr12	118416391	T	TG	SUDS3
chr12	118416999	A	G	SUDS3
chr12	118417479	T	A	SUDS3
chr12	118417600	A	G	SUDS3
chr12	119681378	T	G	PRKAB1
chr12	119686773	G	A	CIT
chr12	120127384	G	A	GCN1
chr12	120212167	C	T	PXN-AS1
chr12	120462471	C	T	GATC
chr12	120462751	T	G	GATC
chr12	120464123	C	CATTTCTTCCATAAA	SRSF9
chr12	120503412	T	C	COQ5
chr12	120687188	G	A	MLEC
chr12	120697306	G	GT	MLEC
chr12	120697311	G	T	MLEC
chr12	120698929	G	A	MLEC
chr12	120699405	T	A	MLEC
chr12	120700590	G	A	MLEC
chr12	120722289	C	T	UNC119B
chr12	120764318	TTATA	T	SPPL3
chr12	121641776	A	AT	ORAI1
chr12	121642853	G	A	ORAI1
chr12	121777535	C	G	TMEM120B
chr12	121777720	C	A	TMEM120B
chr12	121779030	T	C	RHOF;TMEM120B
chr12	121780583	C	G	TMEM120B
chr12	121830530	C	CT	SETD1B
chr12	122142824	G	A	MLXIP
chr12	122145328	A	G	MLXIP
chr12	122145738	G	A	MLXIP
chr12	122146362	G	A	MLXIP
chr12	122146368	C	T	MLXIP
chr12	122146934	C	T	MLXIP
chr12	122147205	T	C	MLXIP
chr12	122505133	A	T	RSRC2
chr12	122505495	A	G	RSRC2
chr12	122769148	T	TAA	DENR
chr12	122770215	T	C	DENR
chr12	122866063	G	A	VPS37B
chr12	123598031	G	GT	TMED2
chr12	123661825	A	G	GTF2H3
chr12	124914604	G	A	UBC
chr12	125142507	C	T	AACS
chr12	125654979	G	A	TMEM132B
chr12	130790959	TG	T	STX2
chr12	131922463	T	C	ULK1
chr12	131943794	TGTAAAGAACTATTTTTTTAAAGAAGTGATTTTCTTATTAAACAAGTACAAATTTTGCTTAGTCAATCCTTGGTTTGCCTTTTTCTTAGTCTTTTTTAACATTTTTTTCGTCCACAG	T	PUS1
chr12	132721299	A	G	PGAM5
chr12	132721879	A	G	PGAM5
chr12	132726772	AC	A	ANKLE2
chr12	132841277	G	A	CHFR
chr12	133011648	A	G	ZNF26
chr12	133059376	C	A	ZNF84
chr12	133157092	A	T	ZNF10
chr13	18697321	GCAGGGAGAGCAACAAGCCCCGGCCCTCAGAGCTCAGCCGGATGAGCGCAGCCCAGAGACAGCAGCTTCT	G	FAM230C;LINC00417
chr13	19304479	T	C	ANKRD26P3
chr13	20722911	T	C	IL17D
chr13	20780447	A	G	XPO4
chr13	20780660	G	GA	XPO4
chr13	20782064	A	G	XPO4
chr13	21147738	G	T	SAP18
chr13	21148043	CTT	C	SAP18
chr13	21155087	C	T	SKA3
chr13	21373002	T	C	MIPEPP3
chr13	22696646	T	TG	LINC00540;LINC00621
chr13	23673665	G	T	TNFRSF19
chr13	23675708	T	C	TNFRSF19
chr13	24122744	A	G	SPATA13
chr13	25249087	T	C	MTMR6
chr13	27067556	T	C	USP12
chr13	27547557	C	A	LNX2
chr13	27547570	G	A	LNX2
chr13	29512477	G	GA	SLC7A1
chr13	29850490	C	T	UBL3
chr13	30206080	C	T	KATNAL1
chr13	31136204	G	A	HSPH1
chr13	31161622	G	A	HSPH1
chr13	31330556	T	A	B3GLCT
chr13	32517535	C	T	N4BP2L2
chr13	32776344	G	A	PDS5B
chr13	33104381	C	T	STARD13
chr13	36303441	G	T	SPART
chr13	36303548	T	A	SPART
chr13	36303757	G	A	SPART
chr13	36303841	T	C	SPART
chr13	36844916	TAGAA	T	SMAD9
chr13	39010236	G	C	PROSER1
chr13	39752145	A	G	COG6
chr13	40810020	A	G	TPTE2P5
chr13	41083204	C	T	WBP4
chr13	42322557	G	T	AKAP11
chr13	43891883	C	G	LACC1
chr13	43970122	A	G	LACC1;NRAD1
chr13	43970963	CT	C	LACC1;NRAD1
chr13	44436731	C	T	TSC22D1
chr13	45955884	TAG	T	ZC3H13
chr13	46751845	A	T	LRCH1
chr13	48046216	T	G	NUDT15
chr13	49309919	G	A	CAB39L
chr13	49492962	A	G	SETDB2
chr13	49533782	T	A	RCBTB1
chr13	49534118	C	T	RCBTB1
chr13	49661208	CCTGTTGGAG	C	EBPL
chr13	49701379	C	T	KPNA3
chr13	52028783	A	C	UTP14C;ALG11
chr13	52033033	T	C	ALG11;UTP14C
chr13	52133104	C	G	NEK3
chr13	52427221	T	TTTGGCTATTAGCATCA	VPS36
chr13	52631301	G	A	HNRNPA1L2
chr13	72709242	G	A	MZT1
chr13	72710273	A	T	MZT1
chr13	72759435	G	GT	DIS3
chr13	76881325	C	CT	KCTD12
chr13	76881991	T	A	KCTD12
chr13	78614399	T	A	OBI1-AS1
chr13	79552633	G	A	NDFIP2
chr13	79555193	T	C	NDFIP2
chr13	94404882	C	A	GPC6
chr13	94405248	A	C	GPC6
chr13	94627251	T	A	GPR180
chr13	94628669	A	T	GPR180
chr13	94628875	A	G	GPR180
chr13	94629042	A	G	GPR180
chr13	95793725	G	GTGTT	DNAJC3
chr13	97391727	T	C	MBNL2
chr13	98022292	G	GA	IPO5
chr13	98448449	C	T	FARP1
chr13	98453141	G	A	FARP1;STK24
chr13	99385548	AT	A	UBAC2
chr13	100086629	T	C	PCCA-DT
chr13	110879395	A	G	ANKRD10
chr13	110882230	G	A	ANKRD10
chr13	110892851	A	AGT	ANKRD10
chr13	110903016	C	A	ANKRD10
chr13	111303756	A	G	ARHGEF7
chr13	111305522	G	A	ARHGEF7
chr13	112882153	G	A	ATP11A
chr13	112885235	TACAC	T	ATP11A
chr13	112885374	A	C	ATP11A
chr13	112886081	C	T	ATP11A
chr13	112886280	CCT	C	ATP11A
chr13	113456092	C	T	DCUN1D2
chr13	113456345	A	G	DCUN1D2
chr13	113456887	G	GTATT	DCUN1D2
chr13	113457472	TA	T	DCUN1D2
chr13	113457610	G	A	DCUN1D2
chr13	113457972	C	A	DCUN1D2
chr14	20288118	C	G	TTC5
chr14	20288262	G	A	TTC5
chr14	20289569	G	A	TTC5
chr14	21202387	T	TA	LINC00641
chr14	21202776	G	GA	LINC00641
chr14	21204510	G	A	LINC00641
chr14	21206055	T	C	LINC00641
chr14	21210224	A	G	HNRNPC
chr14	21521707	A	G	SALL2
chr14	22611773	G	A	ABHD4
chr14	22612317	C	T	ABHD4
chr14	22920730	CCCTGCAATTAATTATAATCCCTTGCCCACCTTGATGTAAGGCAGGAAAGCAGATTGAAATGCTCCTCTCTGATGGGCAAGGGGAATCACAGCCCATAGATGTACTGCA	C	PRMT5-AS1
chr14	23309006	G	A	BCL2L2
chr14	24115502	CTG	C	DCAF11
chr14	24115505	G	C	DCAF11
chr14	24124584	C	A	DCAF11
chr14	24124771	G	A	DCAF11
chr14	24124905	A	G	DCAF11
chr14	24125004	C	T	DCAF11
chr14	24147574	G	A	RNF31
chr14	24190901	G	A	TM9SF1
chr14	24191292	G	T	TM9SF1
chr14	24191728	G	GT	TM9SF1
chr14	24195403	T	C	TM9SF1
chr14	24290803	G	A	DHRS1
chr14	24306640	C	T	NOP9
chr14	24306812	C	T	NOP9
chr14	24442469	AATTGTTTATATTCCCGTGGAGTTGGGGTGGGGGCGCCTTCCGTCCCCGCTGTG	A	SDR39U1
chr14	30894542	G	GT	STRN3
chr14	31320643	T	TCTGCA	HEATR5A
chr14	31448005	A	C	LOC101927124
chr14	31859302	G	C	NUBPL
chr14	32157599	T	A	ARHGAP5
chr14	34562906	C	T	SNX6
chr14	34710827	C	A	CFL2
chr14	34711940	A	G	CFL2
chr14	34712580	T	C	CFL2
chr14	34753417	T	C	BAZ1A
chr14	35081258	TAA	T	LOC101927178
chr14	35082564	CAT	C	LOC101927178
chr14	35121968	T	C	PPP2R3C
chr14	35401929	TTTC	T	NFKBIA
chr14	35871574	A	G	BRMS1L
chr14	39147899	T	C	TRAPPC6B
chr14	39149208	T	C	TRAPPC6B
chr14	39181989	A	G	PNN
chr14	39399442	C	A	FBXO33
chr14	49600634	GGA	G	LRR1
chr14	49893422	C	T	ARF6
chr14	50419749	A	T	MAP4K5
chr14	50663774	T	C	SAV1
chr14	50721623	A	G	NIN
chr14	50722142	T	TAGA	NIN
chr14	51256220	G	A	TMX1
chr14	51256361	A	C	TMX1
chr14	51256420	T	C	TMX1
chr14	51257161	G	A	TMX1
chr14	52004545	C	CT	RTRAF
chr14	52431358	A	G	TXNDC16
chr14	52635966	A	C	GPR137C
chr14	52640991	GA	G	ERO1A
chr14	52775707	T	C	GNPNAT1
chr14	53044653	C	A	DDHD1
chr14	54567774	A	G	SAMD4A
chr14	55044647	T	TTTTC	SOCS4
chr14	55045555	C	A	SOCS4
chr14	55047130	G	C	SOCS4
chr14	55047349	AT	A	SOCS4
chr14	55066427	G	GTGT	MAPK1IP1L
chr14	55240774	CG	TA	DLGAP5;FBXO34
chr14	55352692	C	CA	FBXO34
chr14	55353073	G	A	FBXO34
chr14	55368341	T	C	ATG14
chr14	58266683	A	G	PSMA3-AS1
chr14	59188743	C	A	DAAM1
chr14	60139318	A	G	PCNX4
chr14	60286217	C	T	PPM1A
chr14	60710168	T	A	SIX4
chr14	64934375	CA	C	CHURC1
chr14	65279658	C	T	LINC02324;MIR4708
chr14	65742472	C	G	FUT8
chr14	67384000	A	AAG	EIF2S1
chr14	67589639	C	T	PIGH
chr14	67589673	G	A	PIGH
chr14	67648284	A	G	VTI1B
chr14	67648450	T	C	VTI1B
chr14	67650289	C	A	VTI1B
chr14	67650556	AGAG	A	VTI1B
chr14	67677342	TTTTG	T	RDH11
chr14	67677343	TTTG	T	RDH11
chr14	67747173	T	A	ZFYVE26
chr14	68788617	AT	A	ZFP36L1
chr14	69241298	C	T	EXD2
chr14	69461150	C	T	SLC39A9
chr14	69771596	G	T	SRSF5
chr14	72662412	C	A	DPF3
chr14	73220236	G	A	PSEN1
chr14	73275573	G	A	NUMB
chr14	73696142	C	G	DNAL1
chr14	73712026	G	T	PNMA1
chr14	73885270	C	T	PTGR2
chr14	73933474	C	T	FAM161B
chr14	73965455	G	A	ENTPD5
chr14	73966426	C	A	ENTPD5
chr14	74058708	A	G	ALDH6A1
chr14	74060000	G	A	ALDH6A1
chr14	74060487	A	G	ALDH6A1
chr14	75132452	G	A	TMED10
chr14	75134631	G	T	TMED10
chr14	75470319	G	A	JDP2
chr14	76199397	C	T	GPATCH2L
chr14	76205761	A	C	GPATCH2L
chr14	76209253	C	A	GPATCH2L
chr14	76212716	T	G	GPATCH2L
chr14	77115994	C	A	CIPC
chr14	77116236	G	A	CIPC
chr14	82692873	C	CATTTCATCCGCACAGAGAAGCACACT	LINC02301
chr14	87934023	T	G	GALC
chr14	88467196	T	TC	PTPN21
chr14	89160115	C	A	FOXN3
chr14	90406161	C	G	CALM1
chr14	90406669	T	G	CALM1
chr14	90407454	C	T	CALM1
chr14	95089200	GT	G	DICER1
chr14	96087606	G	A	C14orf132
chr14	96089080	G	A	C14orf132
chr14	96881254	C	CT	VRK1
chr14	99514241	TCA	T	CCDC85C
chr14	99941044	T	C	EML1
chr14	100375363	A	T	WARS
chr14	102083710	TCTTTACAAAGACTTTCTGAATTAAAAAAAAAAAAAAAAAACTAAAGAGGCCAATTGGAAAACTAATGGTTATTTACACCAAC	T	HSP90AA1
chr14	102499890	G	A	TECPR2
chr14	102729028	G	C	RCOR1
chr14	103334506	C	CCTCGGA	LOC105370687
chr14	103557367	C	T	BAG5
chr14	103701227	A	G	KLC1
chr14	103733154	G	GAAAC	ZFYVE21
chr14	103912515	G	A	ATP5MPL
chr14	104719329	G	T	INF2
chr15	22825802	C	T	NIPA1
chr15	24909114	CCAT	C	SNHG14
chr15	34852711	C	T	AQR
chr15	34856735	C	T	AQR
chr15	34969653	C	G	AQR
chr15	34980857	CA	C	ZNF770
chr15	35092892	A	C	NANOGP8;ANP32AP1
chr15	40325515	CT	C	INAFM2
chr15	40395650	A	G	KNSTRN;IVD
chr15	40418524	G	A	IVD
chr15	40419071	C	G	IVD
chr15	40419840	C	G	IVD
chr15	40419873	C	T	IVD
chr15	40420149	AG	A	IVD
chr15	40420711	T	C	IVD
chr15	40421107	T	C	IVD
chr15	40467917	G	C	BAHD1
chr15	40472350	G	A	CHST14
chr15	40695330	G	C	RAD51
chr15	40979249	A	T	INO80
chr15	41280065	C	G	CHP1
chr15	41298100	C	CT	OIP5-AS1
chr15	41298416	G	GT	OIP5-AS1
chr15	41302285	A	G	OIP5-AS1
chr15	41302374	A	G	OIP5-AS1
chr15	41302738	G	GT	OIP5-AS1
chr15	41397064	CA	C	NDUFAF1
chr15	41482225	A	G	RTF1
chr15	41899150	C	T	EHD4
chr15	42415480	G	GA	ZNF106
chr15	42543183	TAA	T	LRRC57
chr15	42569367	C	A	HAUS2
chr15	42943386	A	G	UBR1
chr15	43184772	A	G	TMEM62
chr15	43352536	C	CA	ADAL
chr15	43352562	T	C	ADAL
chr15	43353276	AAAAC	A	ADAL
chr15	43359428	T	C	ZSCAN29
chr15	43370164	C	T	TUBGCP4;ZSCAN29
chr15	43406014	C	T	TP53BP1;TUBGCP4
chr15	43408732	G	T	TUBGCP4
chr15	43534359	C	T	PPIP5K1
chr15	48140515	A	T	MYEF2
chr15	50499388	CT	C	USP8
chr15	50499606	GT	G	USP8
chr15	50561035	TA	T	TRPM7
chr15	50561374	A	G	TRPM7
chr15	50703165	A	C	SPPL2A
chr15	50703650	C	T	SPPL2A
chr15	50707061	G	T	SPPL2A
chr15	51002798	G	A	AP4E1
chr15	51004210	T	C	AP4E1
chr15	52121119	G	C	GNB5
chr15	52308836	T	C	MYO5A
chr15	52308992	C	T	MYO5A
chr15	52310758	G	A	MYO5A
chr15	52550655	G	A	ARPP19
chr15	55317326	G	GT	PIGBOS1
chr15	57289113	G	A	TCF12
chr15	58596676	T	C	ADAM10
chr15	58860967	T	TA	MINDY2
chr15	59657491	C	T	GTF2A2
chr15	59677143	TGCA	T	BNIP2
chr15	60421775	T	A	ICE2
chr15	62841003	A	C	TLN2
chr15	63063140	C	T	TPM1
chr15	63065653	T	G	TPM1
chr15	63069063	G	C	TPM1
chr15	63071202	C	CATTTTGTTTT	TPM1
chr15	63071455	A	G	TPM1
chr15	63071702	C	T	TPM1
chr15	63130573	T	C	LACTB
chr15	63141911	C	T	LACTB
chr15	63265375	ATT	A	RAB8B
chr15	64168826	G	GT	CSNK1G1
chr15	64364824	T	C	PCLAF
chr15	65381839	G	A	IGDCC4
chr15	65382913	C	T	IGDCC4
chr15	65443369	T	G	DPP8
chr15	65576934	C	T	HACD3
chr15	65577792	G	A	HACD3
chr15	65611060	G	A	INTS14
chr15	65659696	T	C	DENND4A
chr15	65660007	G	A	DENND4A
chr15	66333386	GTCAC	G	DIS3L
chr15	66387311	T	TC	MAP2K1
chr15	66494184	CCAGATTA	C	SNAPC5
chr15	66494368	TGAG	T	SNAPC5
chr15	66499263	A	G	RPL4
chr15	66702737	G	A	SMAD6
chr15	66703071	C	A	SMAD6
chr15	67194045	A	G	SMAD3
chr15	67202156	T	C	AAGAB
chr15	67806806	C	T	MAP2K5
chr15	68291989	T	C	FEM1B
chr15	68726620	A	T	CORO2B
chr15	69271530	A	G	GLCE
chr15	69406416	CT	C	LOC145694
chr15	72343939	G	A	HEXA
chr15	72586431	T	C	ARIH1
chr15	72738195	G	T	BBS4
chr15	73983751	G	A	STOML1
chr15	74844103	C	T	SCAMP2
chr15	74844723	G	A	SCAMP2
chr15	75369605	T	C	SIN3A
chr15	75467978	C	T	PTPN9
chr15	75674544	G	A	CSPG4
chr15	77046442	G	C	TSPAN3
chr15	77108801	A	C	PEAK1
chr15	77111135	T	A	PEAK1
chr15	77484331	G	A	HMG20A
chr15	78169366	C	CT	ACSBG1;IDH3A
chr15	78170176	C	T	ACSBG1;IDH3A
chr15	78498393	TG	T	IREB2
chr15	78499576	C	CT	IREB2
chr15	78500056	T	C	IREB2
chr15	78759379	G	A	ADAMTS7
chr15	78921873	C	T	CTSH
chr15	79899001	G	A	ST20
chr15	79924174	A	C	ST20-AS1
chr15	80595090	C	T	ARNT2
chr15	80597009	C	G	ARNT2
chr15	80978754	A	C	MESD
chr15	81002055	C	T	TLNRD1
chr15	82042094	T	G	MEX3B
chr15	82833897	C	T	WHAMM
chr15	82834391	G	A	WHAMM
chr15	83005256	T	TA	C15orf40
chr15	84642662	G	A	WDR73
chr15	85747923	G	A	AKAP13
chr15	88899222	C	T	MFGE8
chr15	88903070	G	A	MFGE8
chr15	89197238	T	C	ABHD2
chr15	89683307	T	C	PEX11A
chr15	89831549	G	A	AP3S2;ARPIN-AP3S2
chr15	89832216	G	A	AP3S2;ARPIN-AP3S2
chr15	89832226	C	T	AP3S2;ARPIN-AP3S2
chr15	89832760	T	C	AP3S2;ARPIN-AP3S2
chr15	89833227	G	A	AP3S2;ARPIN-AP3S2
chr15	90228924	A	G	SEMA4B
chr15	90642762	C	T	CRTC3-AS1
chr15	90882740	T	C	FURIN
chr15	90920612	G	A	MAN2A2
chr15	90931006	T	C	HDDC3
chr15	90954009	C	T	UNC45A
chr15	92898037	G	A	LINC01578
chr15	96330842	T	C	NR2F2
chr15	96338035	C	CAACA	NR2F2
chr15	96551611	T	C	NR2F2;SPATA8-AS1
chr15	98649306	C	T	IRAIN
chr15	98961900	C	G	IGF1R
chr15	98962194	G	T	IGF1R
chr15	98962593	T	C	IGF1R
chr15	98962599	A	G	IGF1R
chr15	99137940	G	A	TTC23
chr15	99258277	C	T	HSP90B2P
chr15	99712916	A	AGTGT	MEF2A
chr15	99713423	T	G	MEF2A
chr15	99714520	T	C	MEF2A
chr15	99714841	A	G	MEF2A
chr15	100649827	G	A	ASB7
chr15	101175802	C	CT	CHSY1
chr15	101176378	A	G	CHSY1
chr15	101176860	A	G	CHSY1
chr15	101301649	C	A	SNRPA1;PCSK6
chr15	101304719	C	T	PCSK6
chr16	265840	G	A	FAM234A
chr16	287547	G	GC	AXIN1
chr16	287691	C	T	AXIN1
chr16	287871	T	C	AXIN1
chr16	288085	G	T	AXIN1
chr16	347044	G	T	AXIN1
chr16	583764	G	A	PIGQ
chr16	627629	T	C	RAB40C
chr16	628843	C	T	RAB40C
chr16	681688	TGGCAAGCAGGAAATGTGGGGAAGTGTGGATGTTAGCTCTGAGATTGGGGTGTGGTCAGACATCTGGCCAGGTCCATCTCTGACCGGCTCCTGGTCAACCCCCA	T	STUB1
chr16	730339	A	G	CIAO3
chr16	785298	C	T	RPUSD1
chr16	1325234	G	A	UBE2I
chr16	1827912	C	G	FAHD1
chr16	1828030	GC	AT	FAHD1
chr16	1828066	C	G	FAHD1
chr16	1938692	G	T	MSRB1
chr16	1964777	A	G	RPS2
chr16	1986047	T	C	GFER
chr16	1986479	A	AG	GFER
chr16	1986591	C	T	GFER
chr16	1986779	C	T	GFER
chr16	1986934	T	C	GFER
chr16	1987087	GACC	G	GFER
chr16	2088881	G	A	PKD1;TSC2
chr16	2597875	C	T	PDPK1
chr16	2598917	C	T	PDPK1
chr16	2601967	C	T	PDPK1
chr16	2769478	G	A	SRRM2
chr16	2771983	G	A	ELOB
chr16	3486327	G	A	NAA60
chr16	3609323	G	C	SLX4
chr16	4881099	A	C	UBN1
chr16	4881512	C	T	UBN1
chr16	4881650	C	T	UBN1
chr16	4881957	C	T	UBN1
chr16	5085379	A	G	ALG1;EEF2KMT
chr16	8795610	C	T	TMEM186
chr16	8795676	T	C	TMEM186
chr16	8847921	G	C	PMM2
chr16	8848463	A	G	PMM2
chr16	8849043	A	G	PMM2
chr16	8853179	T	C	LOC100130283
chr16	8854576	C	T	LOC100130283
chr16	8854580	C	T	LOC100130283
chr16	9105100	A	C	C16orf72
chr16	9117882	A	G	C16orf72
chr16	9118158	G	GT	C16orf72
chr16	10529038	C	T	EMP2
chr16	10530007	T	C	EMP2
chr16	10530235	G	T	EMP2
chr16	10531154	G	A	EMP2
chr16	10531193	T	C	EMP2
chr16	10531748	GATGAATGA	G	EMP2
chr16	10532030	C	T	EMP2
chr16	11350869	C	T	RMI2
chr16	11351739	C	T	RMI2
chr16	11548386	T	C	LITAF
chr16	11677238	C	G	SNN
chr16	11677497	C	A	SNN
chr16	11678744	T	TTCTGA	SNN
chr16	11835196	C	T	RSL1D1
chr16	11836153	T	C	RSL1D1
chr16	11869333	G	C	GSPT1
chr16	12572107	T	A	SNX29
chr16	12573732	G	A	SNX29
chr16	12574051	A	T	SNX29
chr16	14266521	GT	G	MRTFB
chr16	18792824	G	GT	ARL6IP1
chr16	18805278	A	G	SMG1
chr16	18806210	C	CA	SMG1
chr16	18807748	AT	A	SMG1
chr16	19078240	C	G	COQ7
chr16	19081487	G	T	COQ7;ITPRIPL2
chr16	19552951	G	C	CCP110
chr16	19614576	A	G	VPS35L
chr16	19704260	T	C	KNOP1
chr16	21179970	GAA	G	TMEM159
chr16	22083062	G	C	MOSMO
chr16	25237373	A	G	ZKSCAN2
chr16	28966392	T	C	NFATC2IP
chr16	29995811	C	CT	HIRIP3
chr16	30005499	A	C	INO80E
chr16	30114519	G	C	MAPK3
chr16	30984150	G	C	SETD1A
chr16	31122472	C	T	KAT8
chr16	31191479	G	A	FUS
chr16	35169967	C	A	UBE2MP1
chr16	46955503	A	AT	DNAJA2
chr16	46955624	T	TGTGCAATTTGTTTGCAGAGTTTACTGATGGGCACACTGC	DNAJA2
chr16	48352632	TA	T	LONP2
chr16	50105229	A	G	HEATR3
chr16	50105374	G	A	HEATR3
chr16	50317533	T	C	ADCY7;BRD7
chr16	50801069	G	A	CYLD
chr16	53325176	A	C	CHD9
chr16	53325618	T	A	CHD9
chr16	53490396	G	C	RBL2
chr16	53490758	A	AT	RBL2
chr16	53600383	C	T	RPGRIP1L
chr16	55586379	C	T	LPCAT2
chr16	56429498	C	T	NUDT21
chr16	56431557	C	T	NUDT21
chr16	56432619	C	CA	NUDT21
chr16	56477145	G	GA	OGFOD1
chr16	57239039	GA	G	RSPRY1
chr16	57240339	CCACACACA	C	RSPRY1
chr16	57461080	C	A	COQ9
chr16	57472889	C	T	DOK4
chr16	57473003	C	T	DOK4
chr16	57479627	G	A	DOK4
chr16	57994956	G	A	ZNF319
chr16	57996149	T	C	ZNF319
chr16	58020767	G	C	USB1
chr16	58020984	C	T	USB1
chr16	58161022	C	T	CSNK2A2
chr16	58511881	C	T	NDRG4
chr16	58512393	C	T	NDRG4
chr16	58520237	G	T	CNOT1;SETD6
chr16	58520250	A	AG	CNOT1;SETD6
chr16	58520473	A	AACTT	CNOT1;SETD6
chr16	59754454	G	A	APOOP5
chr16	66616042	C	T	CMTM4
chr16	66890280	C	CA	PDP2
chr16	67638289	G	GT	CTCF
chr16	68565429	G	C	ZFP90
chr16	68565783	A	G	ZFP90
chr16	68686344	CA	TT	CDH3
chr16	69302045	G	C	SNTB2
chr16	69302318	A	T	SNTB2
chr16	69303500	C	T	SNTB2
chr16	69303671	G	A	SNTB2
chr16	69304992	A	T	SNTB2
chr16	69307521	CT	C	SNTB2
chr16	69308197	C	T	SNTB2
chr16	69326362	G	T	VPS4A
chr16	69342366	G	A	NIP7
chr16	69356799	CAA	C	TERF2
chr16	69363012	A	G	TERF2
chr16	69463907	C	T	CYB5B
chr16	69466024	T	C	CYB5B
chr16	69940643	A	G	WWP2
chr16	69940756	G	A	WWP2
chr16	70252420	C	CA	AARS
chr16	70372251	T	A	DDX19A
chr16	70381664	C	T	ST3GAL2
chr16	70572614	T	C	SF3B3
chr16	70572652	C	G	SF3B3
chr16	71729876	C	A	AP1G1
chr16	71853536	A	G	ATXN1L
chr16	75170427	C	T	ZFP1
chr16	75171315	A	G	ZFP1
chr16	75229126	T	A	BCAR1
chr16	75445433	T	C	TMEM170A
chr16	75566418	T	C	GABARAPL2
chr16	77198849	A	C	MON1B
chr16	77200795	G	A	MON1B
chr16	77202367	C	A	MON1B
chr16	80598393	T	C	CDYL2
chr16	80601103	C	T	CDYL2
chr16	81029479	A	G	CENPN
chr16	82148329	T	C	MPHOSPH6
chr16	82148372	T	C	MPHOSPH6
chr16	82151334	GTACCTGGTGGAGAAACACCTAAGCCCAATTATTAGCAGAAAAAAATTCAATTGGAAAAATTTTTAATTTGAAGCAATTATATTTAA	G	MPHOSPH6
chr16	82170181	C	G	MPHOSPH6
chr16	83812436	A	G	HSBP1
chr16	84054442	C	T	MBTPS1
chr16	84123150	G	A	HSDL1
chr16	84178899	T	A	TAF1C
chr16	84566364	C	T	COTL1
chr16	84663542	C	T	KLHL36
chr16	84663833	A	T	KLHL36
chr16	84664190	C	T	KLHL36
chr16	84664282	C	T	KLHL36
chr16	84664580	C	T	KLHL36
chr16	84664602	C	G	KLHL36
chr16	84664740	G	A	KLHL36
chr16	84664788	C	G	KLHL36
chr16	84665670	A	C	KLHL36
chr16	84975039	G	A	ZDHHC7
chr16	84975685	T	C	ZDHHC7
chr16	84975946	T	G	ZDHHC7
chr16	84976158	G	A	ZDHHC7
chr16	85672810	ATTATTTC	A	GSE1
chr16	85672958	G	A	GSE1
chr16	85676004	G	A	GSE1
chr16	85677896	T	C	GINS2
chr16	86474677	T	A	FENDRR
chr16	86474707	G	A	FENDRR
chr16	86475179	G	A	FENDRR
chr16	86476577	A	T	FENDRR
chr16	86486151	G	A	FENDRR
chr16	86489976	C	G	FENDRR
chr16	86513394	C	CT	FOXF1
chr16	86513395	C	T	FOXF1
chr16	86514232	T	C	FOXF1
chr16	87407289	G	A	ZCCHC14
chr16	87832713	G	GA	SLC7A5
chr16	89154472	C	A	ACSF3
chr16	89300524	G	A	ANKRD11
chr16	89669515	G	C	SPATA33
chr16	89696002	T	C	CDK10
chr16	89911337	C	T	TCF25
chr17	440761	A	G	RFLNB
chr17	514931	G	T	VPS53
chr17	516095	C	T	VPS53
chr17	516663	G	A	VPS53
chr17	517227	T	C	VPS53
chr17	517603	T	A	VPS53
chr17	518197	A	G	VPS53
chr17	518284	C	CGG	VPS53
chr17	518621	G	T	VPS53
chr17	742021	C	T	TLCD3A
chr17	792272	C	CT	MRM3
chr17	799945	A	G	NXN
chr17	799967	T	C	NXN
chr17	800162	T	C	NXN
chr17	800468	T	C	NXN
chr17	1465529	G	A	MYO1C
chr17	1779977	C	T	SMYD4
chr17	1897969	T	C	RPA1
chr17	2417351	T	C	METTL16
chr17	2419582	A	C	METTL16
chr17	2681819	C	T	PAFAH1B1
chr17	3036400	T	C	RAP1GAP2
chr17	3608793	C	T	SHPK
chr17	3661106	TT	AG	CTNS
chr17	3662938	C	T	P2RX5-TAX1BP3
chr17	3726404	A	G	HASPIN
chr17	3726573	G	A	HASPIN
chr17	3727327	G	A	ITGAE
chr17	3810387	G	C	NCBP3
chr17	4539058	C	CA	MYBBP1A
chr17	4721329	A	G	ARRB2
chr17	4940230	A	ACCTTCCCGCTTCCTGTGGTTGTGGCCGCT	RNF167
chr17	4959350	CAT	C	SPAG7
chr17	5024547	G	GTC	KIF1C
chr17	5024593	T	C	KIF1C
chr17	5027826	AA	GG	KIF1C
chr17	5027912	C	T	KIF1C
chr17	5114198	C	T	LOC101928000
chr17	5443764	T	C	DHX33
chr17	6579348	G	C	KIAA0753
chr17	6643137	A	G	TXNDC17
chr17	6643684	G	A	MED31;TXNDC17
chr17	6644333	G	T	MED31;TXNDC17
chr17	6644446	G	C	MED31;TXNDC17
chr17	7190675	G	A	DLG4
chr17	7244031	T	TC	CTDNEP1
chr17	7456791	T	C	CHRNB1
chr17	7571674	G	A	SENP3-EIF4A1
chr17	7626829	G	C	SAT2;SHBG
chr17	7932341	G	A	CNTROB
chr17	7932787	G	A	CNTROB
chr17	8435965	C	T	NDEL1
chr17	8467629	C	T	NDEL1
chr17	8475508	T	TA	MYH10
chr17	8475614	A	G	MYH10
chr17	9911106	T	C	GAS7
chr17	9911870	C	T	GAS7
chr17	9912909	A	G	GAS7
chr17	9913073	G	T	GAS7
chr17	9913135	G	A	GAS7
chr17	9913314	G	C	GAS7
chr17	9913354	A	G	GAS7
chr17	9914557	G	A	GAS7
chr17	9914873	A	C	GAS7
chr17	9915653	T	A	GAS7
chr17	14208598	C	T	COX10
chr17	14348631	G	A	HS3ST3B1
chr17	15230340	A	G	PMP22
chr17	15708772	G	C	ZNF286A
chr17	15717365	G	C	ZNF286A
chr17	15977700	TCTCAAAAGAAAAAAAAAAAGACTAAATAATGTGGACACAACATGATATTAGGCTTTATTTGAATTTAAAATCTTGATTCCATCCAGGGACATTTTTTAC	T	ZSWIM7
chr17	16028379	G	A	TTC19
chr17	18209308	GT	G	ALKBH5
chr17	18244420	T	C	LLGL1
chr17	18968930	GTCTCCCCTCCTTAT	G	FAM83G
chr17	20999646	G	C	USP22
chr17	20999755	C	A	USP22
chr17	21000463	T	C	USP22
chr17	21000918	T	C	USP22
chr17	21001138	A	G	USP22
chr17	21001356	A	G	USP22
chr17	21001771	C	A	USP22
chr17	21002832	G	C	USP22
chr17	28327965	A	C	TMEM97
chr17	28345333	T	TC	TNFAIP1
chr17	28750313	A	G	TRAF4
chr17	28756537	G	A	FAM222B
chr17	28880435	G	A	FLOT2
chr17	29256664	TA	T	NUFIP2
chr17	29259875	T	C	NUFIP2
chr17	29260778	T	C	NUFIP2
chr17	29262348	C	T	NUFIP2
chr17	29262401	T	TA	NUFIP2
chr17	29574519	C	CA	GIT1
chr17	30466252	C	CA	CPD
chr17	30467002	A	G	CPD
chr17	30522885	G	A	GOSR1
chr17	30523123	G	A	GOSR1
chr17	30523324	G	A	GOSR1
chr17	30526512	A	C	GOSR1
chr17	30527833	C	CCACTACTCTAGAGTGT	GOSR1
chr17	30783049	A	T	SUZ12P1
chr17	31999323	A	AT	SUZ12
chr17	32331361	AT	A	C17orf75
chr17	32941093	C	T	TMEM98
chr17	32941360	C	T	TMEM98
chr17	34039315	C	T	ASIC2
chr17	35266177	T	TGCGC	SLFN5
chr17	35267600	G	T	SLFN5
chr17	35575211	TAA	T	PEX12
chr17	35575616	G	T	PEX12
chr17	35724157	A	G	AP2B1
chr17	38919033	A	AGGGCGAGGCCCGTGG	LASP1
chr17	38919253	G	A	LASP1
chr17	38920078	G	A	LASP1
chr17	38921471	AAAC	A	LASP1
chr17	38921472	AAC	A	LASP1
chr17	39253548	G	A	FBXL20
chr17	39997831	G	C	PSMD3
chr17	40280105	AT	A	WIPF2
chr17	40283345	A	G	WIPF2
chr17	40302104	C	CT	CDC6
chr17	40388941	C	T	TOP2A
chr17	40625402	C	T	SMARCE1
chr17	40834528	C	G	TMEM99
chr17	41692164	G	T	EIF1
chr17	41825290	C	T	NT5C3B
chr17	41867214	A	C	ACLY
chr17	42314074	G	A	STAT3
chr17	42992058	C	CA	RUNDC1
chr17	43400342	A	G	ARL4D
chr17	43525490	T	G	DHX8
chr17	43525497	T	C	DHX8
chr17	43525793	T	C	DHX8
chr17	44205669	C	T	UBTF
chr17	44207116	A	T	UBTF
chr17	44396508	A	G	GPATCH8
chr17	44801784	T	C	GJC1
chr17	44801798	T	C	GJC1
chr17	44803439	C	T	GJC1
chr17	44924857	CTTTA	C	KIF18B
chr17	45023463	A	C	DCAKD
chr17	45106052	C	T	NMT1
chr17	45150817	T	C	HEXIM1
chr17	47049933	G	GA	RPRML;CDC27
chr17	47684413	G	C	KPNB1
chr17	47824114	C	T	MRPL10
chr17	47928426	A	ACT	SP2-AS1
chr17	47947134	G	C	PNPO
chr17	47947294	A	C	PNPO
chr17	48050760	A	G	NFE2L1
chr17	48060543	C	T	NFE2L1
chr17	48070445	T	A	CBX1
chr17	48071274	C	T	CBX1
chr17	48542926	G	A	HOXB2
chr17	48575675	AT	A	HOXB4
chr17	48575718	CATA	C	HOXB4
chr17	48592094	G	A	HOXB-AS3
chr17	48592196	C	T	HOXB-AS3
chr17	48865867	A	G	CALCOCO2
chr17	48929651	G	A	SNF8
chr17	49054818	TG	T	IGF2BP1
chr17	49055144	A	T	IGF2BP1
chr17	49055457	T	C	IGF2BP1
chr17	49291584	G	A	ZNF652
chr17	49291940	A	G	ZNF652
chr17	49296055	T	C	ZNF652
chr17	49404152	T	C	PHB
chr17	49599620	G	A	SPOP
chr17	49939471	G	A	FLJ45513;DLX4
chr17	50360787	G	A	XYLT2
chr17	50381564	C	T	LRRC59
chr17	50381820	T	C	LRRC59
chr17	50485873	C	T	RSAD1
chr17	55393101	C	T	MMD
chr17	55393744	T	G	MMD
chr17	55393830	T	A	MMD
chr17	57681803	AAACAT	A	MSI2
chr17	57863059	TA	T	CUEDC1
chr17	57973084	AT	A	VEZF1
chr17	58345818	G	A	TSPOAP1-AS1
chr17	58998743	T	A	TRIM37
chr17	59110434	C	T	SKA2
chr17	59948591	C	T	RPS6KB1
chr17	61861567	T	TGTCTGGAGGGAAACCG	BRIP1
chr17	61945800	G	A	MED13
chr17	62138041	G	A	MED13;TBC1D3P2
chr17	62450066	C	G	METTL2A
chr17	62612887	C	T	TLK2
chr17	63425098	TTTGTATCTGCTG	T	TANC2
chr17	63589325	C	T	DCAF7
chr17	63589646	C	T	DCAF7
chr17	63592322	G	A	DCAF7
chr17	63694690	C	G	MAP3K3
chr17	63696156	CTG	C	LIMD2;MAP3K3
chr17	63701329	A	C	LOC729683
chr17	63703433	G	A	STRADA
chr17	63746312	T	C	CCDC47
chr17	63774326	T	G	DDX42
chr17	64498891	C	T	DDX5
chr17	64499534	AC	A	DDX5
chr17	64499615	C	CT	DDX5
chr17	66806818	C	T	PRKCA
chr17	66807357	C	A	PRKCA
chr17	66809435	C	T	PRKCA
chr17	66810598	C	A	PRKCA
chr17	67338154	T	A	PSMD12
chr17	67340357	C	T	PSMD12
chr17	67991335	A	AT	C17orf58
chr17	68206140	C	A	AMZ2
chr17	74748772	G	A	SLC9A3R1
chr17	74768744	A	G	SLC9A3R1
chr17	75065679	A	G	KCTD2
chr17	75242912	C	CCTGTCTCTTCAGCATGTGGTAGGCGTCTT	GGA3
chr17	75319583	C	T	GRB2
chr17	75941748	C	A	ACOX1
chr17	75943974	T	C	ACOX1
chr17	76565237	G	A	SNHG16
chr17	77214094	C	T	SEC14L1
chr17	78172138	C	T	SYNGR2
chr17	78174654	C	T	TK1
chr17	78214286	G	C	BIRC5
chr17	78224040	G	GT	BIRC5
chr17	78224927	C	A	BIRC5
chr17	78225221	C	A	BIRC5
chr17	78674729	A	C	CYTH1
chr17	78796751	G	A	USP36
chr17	78796788	T	C	USP36
chr17	79833322	A	G	CBX4
chr17	79833709	C	T	CBX4
chr17	79932678	A	G	TBC1D16
chr17	79934603	T	C	TBC1D16
chr17	79935759	A	C	TBC1D16
chr17	79936069	C	A	TBC1D16
chr17	79937288	C	CCCA	TBC1D16
chr17	79937290	T	TATGGTCTACAGCCCACACC	TBC1D16
chr17	79937483	T	A	TBC1D16
chr17	80119554	C	T	GAA
chr17	80395239	CAA	C	RNF213-AS1
chr17	80964585	G	A	RPTOR
chr17	80964698	C	A	RPTOR
chr17	80966057	T	C	RPTOR
chr17	80966164	C	T	RPTOR
chr17	81029844	G	A	BAIAP2-DT
chr17	81029861	A	T	BAIAP2-DT
chr17	81843412	C	A	P4HB
chr17	81860484	T	G	P4HB
chr17	82602812	G	T	FOXK2
chr17	82615503	A	G	WDR45B
chr17	82727550	A	G	FN3KRP
chr18	211904	GTCTC	G	USP14
chr18	212592	ACT	A	USP14
chr18	212756	A	C	USP14
chr18	213346	T	TATC	USP14
chr18	213970	A	AT	USP14
chr18	213975	T	TAGATAGATAGATAGA	USP14
chr18	214219	C	T	USP14
chr18	319446	C	A	COLEC12
chr18	722009	TAA	T	YES1
chr18	2538924	TA	T	METTL4
chr18	2804131	G	A	SMCHD1
chr18	2919792	A	G	LPIN2
chr18	2920290	G	A	LPIN2
chr18	2945880	C	CT	LOC727896
chr18	3450457	C	A	TGIF1
chr18	5239337	T	G	LINC00667
chr18	5244169	AGAAACGTCCAT	A	LINC00667
chr18	5244326	G	A	LINC00667
chr18	10551785	C	T	NAPG
chr18	11851481	C	A	CHMP1B
chr18	11852295	G	T	CHMP1B
chr18	12068093	G	T	IMPA2;ANKRD62
chr18	12308274	G	T	TUBB6
chr18	12329537	C	G	AFG3L2;TUBB6
chr18	12446690	G	T	LOC105371998
chr18	12447423	A	AG	LOC105371998
chr18	12448878	C	T	SPIRE1
chr18	13651983	C	T	LDLRAD4
chr18	13665767	A	G	FAM210A
chr18	13666329	T	C	FAM210A
chr18	13764017	A	T	RNMT
chr18	26600165	CA	TG	KCTD1
chr18	31830105	C	T	TRAPPC8
[truncated: 2,208 more rows]

## Sheet: HCT116 mutation
Non-coding mutations in HCT116 sample
X.CHROM	POS	ALT	REF	Gene
chr1	965453	G	A	KLHL17
chr1	999005	G	A	HES4
chr1	1065910	C	T	LOC100288175
chr1	1293402	G	A	ACAP3
chr1	1663463	G	A	SLC35E2B
chr1	1729411	T	C	SLC35E2A
chr1	1729597	T	C	SLC35E2A
chr1	1751981	A	T	NADK
chr1	1785770	C	A	GNB1
chr1	1787203	C	A	GNB1
chr1	2307212	C	A	SKI
chr1	2307407	C	T	SKI
chr1	2309568	GA	G	SKI
chr1	2404432	G	A	RER1
chr1	2404434	T	C	RER1
chr1	2405760	G	A	PEX10
chr1	3856947	G	A	CEP104
chr1	3889510	G	A	C1orf174
chr1	6185190	G	T	RPL22
chr1	6223098	GT	G	ICMT
chr1	6525848	C	T	NOL9
chr1	6591033	G	A	KLHL21
chr1	6634453	GA	TT	DNAJC11;THAP3
chr1	6635637	A	AT	DNAJC11
chr1	7843950	C	CACACATAGTTTTTAAAAATTCGTAAGCCAGG	PER3
chr1	8352775	T	A	RERE
chr1	8353257	A	C	RERE
chr1	8354625	AT	A	RERE
chr1	9265206	C	T	H6PD
chr1	9265692	C	G	H6PD
chr1	9267354	T	G	H6PD
chr1	9267890	A	C	H6PD
chr1	9269046	TAA	T	H6PD
chr1	9269049	A	T	H6PD
chr1	9270973	G	A	H6PD
chr1	9271185	T	C	H6PD
chr1	9927678	CTTTTTTTTT	C	LZIC
chr1	9929519	C	T	LZIC
chr1	9983360	GAA	G	NMNAT1
chr1	10180801	GT	G	UBE4B
chr1	10377720	C	T	KIF1B
chr1	10377746	G	A	KIF1B
chr1	10380881	A	G	KIF1B
chr1	10430824	G	A	CENPS-CORT
chr1	10458559	G	A	DFFA
chr1	10460382	T	C	DFFA
chr1	10460710	T	C	DFFA
chr1	10461220	T	A	DFFA
chr1	11286814	AC	A	UBIAD1
chr1	11286815	C	A	UBIAD1
chr1	11287928	CAA	C	UBIAD1
chr1	11750617	G	A	AGTRAP
chr1	11750634	C	T	AGTRAP
chr1	15067022	C	T	KAZN
chr1	15220265	G	A	TMEM51
chr1	15428925	C	T	EFHD2
chr1	15492411	A	G	CASP9
chr1	15569704	G	A	DNAJC16
chr1	15570489	A	G	DNAJC16
chr1	15571059	C	G	DNAJC16
chr1	15662207	T	C	DDI2
chr1	15662646	C	G	DDI2
chr1	15663423	T	C	DDI2
chr1	15664057	A	G	DDI2
chr1	15664434	CAAAAAAA	C	DDI2
chr1	15664488	T	G	DDI2
chr1	15665150	T	C	DDI2
chr1	15666080	CT	C	DDI2
chr1	15666713	G	C	DDI2
chr1	15667019	C	T	DDI2
chr1	15734183	T	C	PLEKHM2
chr1	15734540	G	C	PLEKHM2
chr1	16395605	CT	C	SZRD1
chr1	16396589	G	A	SZRD1
chr1	16606099	T	C	NBPF1
chr1	16606350	T	G	NBPF1
chr1	16606615	T	C	NBPF1
chr1	17406805	AAT	A	RCC2
chr1	18872082	A	G	ALDH4A1
chr1	18872727	C	T	ALDH4A1
chr1	18904636	G	A	IFFO2
chr1	18905575	C	A	IFFO2
chr1	19644359	C	A	NBL1
chr1	19657494	TG	T	MICOS10-NBL1;NBL1
chr1	19657642	C	T	MICOS10-NBL1;NBL1
chr1	20651255	T	G	PINK1-AS
chr1	20651363	T	C	PINK1-AS
chr1	20651531	C	A	PINK1-AS
chr1	20721123	G	A	SH2D5
chr1	20744066	AAAC	A	HP1BP3
chr1	20787260	C	T	HP1BP3
chr1	21217730	C	A	ECE1
chr1	21217954	G	A	ECE1
chr1	21218108	C	T	ECE1
chr1	21218242	C	T	ECE1
chr1	21218298	T	C	ECE1
chr1	21440269	C	G	NBPF3
chr1	21823133	T	A	HSPG2;LDLRAD2
chr1	22030736	A	T	LINC00339
chr1	23079372	A	C	KDM1A
chr1	23083066	TG	T	KDM1A
chr1	23083641	GTT	G	KDM1A
chr1	23084127	C	T	LUZP1
chr1	23963231	TA	T	PNRC2
chr1	23978123	A	AT	SRSF10
chr1	24843143	A	G	CLIC4
chr1	24844278	CT	C	CLIC4
chr1	25498541	TA	T	MACO1
chr1	25817118	C	T	SELENON
chr1	25832619	GT	G	MTFR1L
chr1	26122704	AT	A	PDIK1L
chr1	26278301	T	C	CEP85
chr1	26878816	T	C	GPN2
chr1	26999918	G	A	TRNP1
chr1	27100025	C	T	SLC9A1
chr1	27405121	G	A	WASF2
chr1	27761799	TA	T	FAM76A
chr1	27824079	AT	A	STX12
chr1	28281194	G	A	SESN2
chr1	28335696	C	T	MED18
chr1	28498617	C	CT	PHACTR4
chr1	28499065	CAAAAAA	C	PHACTR4
chr1	28538600	G	GA	RCC1
chr1	28577651	AA	TG	TRNAU1AP
chr1	28714873	T	A	GMEB1
chr1	29326229	C	T	PTPRU
chr1	30871049	GC	G	SDC3
chr1	31364242	T	C	ZCCHC17
chr1	31364785	C	T	ZCCHC17
chr1	31364836	C	A	ZCCHC17
chr1	31938092	C	T	PTP4A2
chr1	32171242	T	A	KPNA6
chr1	32171245	C	T	KPNA6
chr1	32173456	G	C	KPNA6
chr1	32174036	C	T	KPNA6
chr1	32175157	AT	A	KPNA6
chr1	32175782	CAAAAA	C	KPNA6
chr1	32858487	C	G	S100PBP
chr1	32858490	G	A	S100PBP
chr1	33010299	G	A	AK2
chr1	33323666	TA	T	PHC2
chr1	33323781	C	T	PHC2
chr1	33323919	C	A	PHC2
chr1	33323987	T	C	PHC2
chr1	35182891	G	A	SFPQ
chr1	35433815	G	A	KIAA0319L
chr1	35434083	CTTT	C	KIAA0319L
chr1	35565864	T	TG	NCDN
chr1	35921283	CTTTTTTTT	C	AGO1
chr1	36322287	G	A	EVA1B
chr1	37682451	TG	GA	C1orf109
chr1	37692586	C	T	CDCA8
chr1	37708513	G	T	CDCA8
chr1	37708703	G	A	CDCA8
chr1	37708871	T	C	CDCA8
chr1	37708993	G	A	CDCA8
chr1	37861534	T	C	INPP5B
chr1	37997304	AT	A	FHL3
chr1	38838875	CA	C	RRAGC
chr1	39409988	TA	T	KIAA0754
chr1	39486572	A	G	MACF1
chr1	39576042	G	A	PABPC4
chr1	39753393	C	T	PPIE
chr1	39841193	C	T	TRIT1
chr1	39841226	T	C	TRIT1
chr1	40072251	GGAA	G	CAP1;PPT1
chr1	40240665	T	TA	RLF
chr1	40422592	T	G	SMAP2
chr1	41012016	T	C	CTPS1
chr1	41028077	G	A	SLFNL1-AS1
chr1	41028139	C	T	SLFNL1-AS1
chr1	42178946	G	A	FOXJ3
chr1	42807168	TTAA	T	SVBP
chr1	42852122	G	A	ZNF691
chr1	42926579	C	G	SLC2A1
chr1	42958848	T	G	SLC2A1
chr1	43384076	GC	G	MED8
chr1	43622679	CT	C	PTPRF
chr1	43704771	G	A	KDM4A-AS1
chr1	43972883	G	T	DPH2
chr1	44122300	T	TGTG	KLF17
chr1	44651313	C	T	RNF220
chr1	44739926	T	C	KIF2C
chr1	45344317	C	T	TESK2
chr1	45510800	G	C	MMACHC
chr1	45519055	C	CCTGTCGCCCAGGCTGTAGTGCAGTGGCACGGTG	PRDX1
chr1	45551015	T	C	AKR1A1
chr1	45699666	A	AT	IPP
chr1	46557859	C	A	MKNK1-AS1
chr1	46557896	T	A	MKNK1-AS1
chr1	51911375	GT	G	RAB3B
chr1	51912404	AT	A	RAB3B
chr1	51917723	AT	A	RAB3B
chr1	52020178	CT	C	TXNDC12
chr1	52416897	T	C	PRPF38A
chr1	52684524	C	T	COA7
chr1	52685577	G	T	COA7
chr1	52687372	T	C	COA7
chr1	52825878	A	G	ZYG11B
chr1	52826935	T	A	ZYG11B
chr1	53767132	G	GT	NDC1
chr1	54027931	G	GT	TMEM59
chr1	56495711	C	T	PLPP3
chr1	58630915	CA	TG	TACSTD2;MYSM1
chr1	58655364	A	C	MYSM1
chr1	58657199	C	T	MYSM1
chr1	58658323	A	G	MYSM1
chr1	58658551	G	A	MYSM1
chr1	58659647	C	T	MYSM1
chr1	58659843	C	T	MYSM1
chr1	58783238	T	C	JUN
chr1	65432298	G	A	LEPROT
chr1	65432681	A	T	LEPROT
chr1	65433190	G	C	LEPROT
chr1	65434674	G	T	LEPROT
chr1	65435525	G	A	LEPROT
chr1	65633330	C	A	LEPR
chr1	65633755	C	G	LEPR
chr1	65634148	C	T	LEPR
chr1	65634767	G	A	LEPR
chr1	65634878	GA	G	LEPR
chr1	65635232	C	T	LEPR
chr1	66373050	A	C	PDE4B
chr1	66374421	A	ATGGGTT	PDE4B
chr1	66985919	A	C	MIER1
chr1	66986239	C	T	MIER1
chr1	66986241	G	T	MIER1
chr1	66986639	G	A	MIER1
chr1	67000421	G	A	SLC35D1
chr1	67408569	CAAAA	C	SERBP1
chr1	67409731	T	C	SERBP1
chr1	67409850	T	A	SERBP1
chr1	67410777	A	G	SERBP1
chr1	68474395	T	C	DEPDC1
chr1	68475200	T	TTA	DEPDC1
chr1	70184918	T	C	LRRC40
chr1	70252719	AT	A	SRSF11
chr1	74205835	A	G	FPGT
chr1	74206639	C	A	FPGT
chr1	74206790	G	A	FPGT
chr1	74206956	T	A	FPGT
chr1	74705525	A	G	CRYZ
chr1	74705527	G	A	CRYZ
chr1	74706067	T	C	CRYZ
chr1	74765637	TA	T	TYW3
chr1	75762820	G	GA	ACADM
chr1	77697081	CA	C	USP33
chr1	77847205	C	CTGA	MIGA1
chr1	83866912	G	A	TTLL7
chr1	84237020	TA	T	PRKACB
chr1	84238248	GA	G	PRKACB
chr1	84244464	T	C	PRKACB;SAMD13
chr1	84645441	C	A	SSX2IP
chr1	84646488	G	A	SSX2IP
chr1	84646648	T	G	SSX2IP
chr1	84647410	G	GA	SSX2IP
chr1	84812330	C	T	LPAR3
chr1	84812473	C	T	LPAR3
chr1	84813126	AATATATATAT	A	LPAR3
chr1	84813386	GA	G	LPAR3
chr1	84813711	T	A	LPAR3
chr1	84893151	G	T	LPAR3
chr1	85319253	G	A	DDAH1
chr1	85320068	T	C	DDAH1
chr1	85320483	G	A	DDAH1
chr1	85320616	T	A	DDAH1
chr1	85321294	G	A	DDAH1
chr1	85321435	G	C	DDAH1
chr1	85583844	G	A	CCN1
chr1	85652093	T	C	ZNHIT6
chr1	85653255	T	C	ZNHIT6
chr1	85653613	C	A	ZNHIT6
chr1	87105893	C	CA	HS2ST1
chr1	87108107	A	G	HS2ST1
chr1	87108799	AT	A	HS2ST1
chr1	87328913	C	T	LMO4
chr1	87344850	G	A	LMO4
chr1	87345491	GA	G	LMO4
chr1	88936000	GA	G	KYAT3
chr1	89715290	CT	C	LRRC8C
chr1	89717032	A	G	LRRC8C
chr1	90893049	G	A	LINC01763;ZNF644
chr1	90915548	T	A	ZNF644
chr1	92513147	TAA	T	EVI5
chr1	92842417	C	T	DIPK1A
chr1	92842478	GA	G	DIPK1A
chr1	93134196	G	A	MTF2
chr1	93138404	T	A	MTF2
chr1	93138579	T	C	MTF2
chr1	93138800	C	T	MTF2
chr1	93152984	C	A	TMED5
chr1	93153739	A	G	TMED5
chr1	93885765	T	G	GCLM
chr1	93885772	C	T	GCLM
chr1	93886825	C	T	GCLM
chr1	93887893	G	T	GCLM
chr1	93888017	C	T	GCLM
chr1	94173364	T	TA	ARHGAP29
chr1	94173605	T	TA	ARHGAP29
chr1	94478685	TA	T	ABCD3
chr1	94517229	A	T	ABCD3
chr1	94529855	C	A	F3
chr1	94529935	C	T	F3
chr1	94530263	C	T	F3
chr1	94897501	CT	C	CNN3
chr1	94927037	C	T	CNN3
chr1	94928796	T	A	LOC729970
chr1	99922947	A	C	AGL
chr1	99923192	T	C	AGL
chr1	100976219	T	C	SLC30A7
chr1	100976811	T	G	SLC30A7
chr1	100977875	C	T	SLC30A7
chr1	100989951	A	G	DPH5
chr1	108135497	TA	T	SLC25A24
chr1	108930432	GT	G	CLCC1;GPSM2
chr1	108931483	C	T	CLCC1;GPSM2
chr1	109062644	CA	C	WDR47;TAF13
chr1	109279782	G	A	PSRC1
chr1	109312513	TAAAAA	T	SORT1
chr1	109929703	C	T	CSF1
chr1	110022356	G	T	AHCYL1
chr1	110345514	AT	A	RBM15
chr1	110947434	A	G	LRIF1
chr1	111117559	GA	G	DRAM2
chr1	111139685	G	C	CEPT1;DRAM2
chr1	111724878	C	T	INKA2
chr1	112459818	T	G	CTTNBP2NL
chr1	112912983	A	G	SLC16A1
chr1	112913559	A	G	SLC16A1
chr1	113685578	A	G	MAGI3
chr1	113692068	C	T	MAGI3;PHTF1
chr1	113764787	G	T	RSBN1
chr1	113913767	TC	T	DCLRE1B
chr1	113973708	C	T	HIPK1
chr1	114393737	C	T	TRIM33
chr1	114397607	GTTT	G	TRIM33
chr1	114705398	AT	A	NRAS
chr1	114716978	G	T	CSDE1
chr1	114773482	GT	G	SIKE1
chr1	114773537	T	C	SIKE1
chr1	115691929	C	CA	VANGL1
chr1	116533799	T	C	CD58
chr1	116987343	A	G	PTGFRN
chr1	116990269	T	C	PTGFRN
chr1	117523219	A	G	MAN1A2
chr1	117525936	G	A	MAN1A2
chr1	117526077	C	G	MAN1A2
chr1	117526312	G	A	MAN1A2
chr1	117527074	T	C	MAN1A2
chr1	117528716	C	T	MAN1A2
chr1	117624231	C	A	TENT5C
chr1	117625031	C	T	TENT5C
chr1	119620246	C	T	ZNF697
chr1	119621680	C	T	ZNF697
chr1	120156603	CAAAAAAAA	C	SEC22B
chr1	145233360	C	T	LOC100996740;PPIAL4D
chr1	145923134	T	C	GNRHR2
chr1	145923296	CA	C	GNRHR2
chr1	147155343	T	C	PRKAB2
chr1	148985315	C	G	PDE4DIP
chr1	149942316	G	A	OTUD7B
chr1	150266369	G	A	APH1A
chr1	150474197	A	G	RPRD2
chr1	150647495	GAAAA	G	GOLPH3L
chr1	150648093	C	G	GOLPH3L
chr1	150811509	T	C	ARNT
chr1	150965290	AT	A	CERS2
chr1	150965488	AAGG	A	CERS2
chr1	150966095	G	A	CERS2
chr1	151035438	A	AT	PRUNE1
chr1	151198800	C	A	PIP5K1A
chr1	151403108	T	C	POGZ
chr1	151403756	G	A	POGZ
chr1	153960093	GC	G	SLC39A1
chr1	154157154	G	T	TPM3
chr1	154263181	G	A	UBAP2L
chr1	154349187	C	T	ATP8B2
chr1	154550360	G	A	UBE2Q1
chr1	154963386	TG	T	SHC1
chr1	155335677	GT	G	ASH1L
chr1	155898861	T	A	RIT1
chr1	156036222	T	C	UBQLN4
chr1	156074099	CA	C	MEX3A
chr1	156212042	T	G	SLC25A44
chr1	156249459	AG	A	SMG5
chr1	156249659	A	G	SMG5
chr1	156250265	T	C	SMG5
chr1	156250425	C	T	SMG5
chr1	156466405	G	A	MEF2D
chr1	156723226	C	G	ISG20L2
chr1	156935792	A	G	ARHGEF11
chr1	156935892	G	A	ARHGEF11
chr1	157044664	CA	C	ARHGEF11
chr1	157045019	TAAA	T	ARHGEF11
chr1	157122485	GT	G	ETV3
chr1	157124624	C	A	ETV3
chr1	157710116	T	C	FCRL3;FCRL2
chr1	158455108	G	A	OR10K2;OR10K1
chr1	159918374	A	G	TAGLN2
chr1	159918526	G	A	TAGLN2
chr1	160098480	G	T	IGSF8
chr1	160216662	A	T	DCAF8
chr1	160276914	C	T	PEX19
chr1	160288852	T	A	COPA
chr1	161039733	G	A	USF1
chr1	161043331	C	T	USF1
chr1	161100584	CA	C	PFDN2
chr1	161367685	G	A	SDHC
chr1	161368382	G	A	SDHC
chr1	161369110	A	G	SDHC
chr1	161958981	G	A	ATF6
chr1	161959669	CAAAAAAAAA	C	ATF6
chr1	161961083	A	G	ATF6
chr1	161961712	G	A	ATF6
chr1	161962125	ATT	A	ATF6
chr1	161963534	G	A	ATF6
chr1	164356747	T	A	LOC100422212;PBX1
chr1	165726342	C	T	TMCO1
chr1	165908514	G	A	UCK2
chr1	166850867	G	A	POGK
chr1	166851494	G	T	POGK
chr1	166851766	CT	C	POGK
chr1	166853692	G	GA	POGK
chr1	166857418	C	T	TADA1
chr1	166857536	C	T	TADA1
chr1	167789025	C	T	MPZL1
chr1	167789414	C	T	MPZL1
chr1	167917264	A	T	MPC2
chr1	168055813	T	G	DCAF6
chr1	168056264	G	A	DCAF6
chr1	168079642	A	T	GPR161
chr1	168080025	A	G	GPR161
chr1	168082028	C	A	GPR161
chr1	168178974	C	T	TIPRL
chr1	168242557	T	C	SFT2D2
chr1	168252595	GA	G	SFT2D2
chr1	169464116	G	T	SLC19A2
chr1	171592064	T	G	PRRC2C
chr1	171592121	A	AT	PRRC2C
chr1	171701097	T	C	VAMP4
chr1	171797440	T	G	EEF1AKNMT
chr1	172611320	CTT	C	SUCO
chr1	173141577	A	G	TNFSF18;TNFSF4
chr1	173797401	T	G	KLHL20;CENPL
chr1	173797886	T	A	KLHL20;CENPL
chr1	173859986	TAGA	T	DARS2;GAS5-AS1
chr1	173866073	C	T	GAS5
chr1	173931780	T	C	RC3H1
chr1	173934822	GA	G	RC3H1
chr1	174992850	C	T	RABGAP1L
chr1	175000135	C	T	CACYBP
chr1	178473858	G	A	RASAL2
chr1	178475916	C	CT	RASAL2
chr1	178917718	TA	T	RALGPS2
chr1	179072311	A	G	FAM20B
chr1	179095425	G	GAGAT	TOR3A
chr1	179103846	G	A	ABL2
chr1	179353675	G	T	SOAT1
chr1	179864140	A	G	TOR1AIP2
chr1	180111318	C	T	CEP350
chr1	180974804	C	T	STX6
chr1	183926587	C	A	RGL1
chr1	184690976	TA	T	EDEM3
chr1	184691071	T	A	EDEM3
chr1	184692508	G	A	EDEM3
chr1	184693047	C	T	EDEM3
chr1	184791490	CTTTTTT	C	NIBAN1
chr1	184794615	A	C	NIBAN1
chr1	185100706	CT	C	RNF2
chr1	186420958	A	G	ODR4
chr1	192812042	C	G	RGS2
chr1	193088750	TA	T	RO60
chr1	193090462	G	A	RO60
chr1	197153913	T	C	ZBTB41
chr1	197154694	C	A	ZBTB41
chr1	197155974	T	TA	ZBTB41
chr1	197156204	CT	C	ZBTB41
chr1	197158361	A	C	ZBTB41
chr1	197508843	A	G	DENND1B
chr1	200552112	C	T	KIF14
chr1	200552340	GT	G	KIF14
chr1	200859434	TA	T	CAMSAP2
chr1	201134854	C	T	TMEM9
chr1	201484289	C	T	CSRP1
chr1	201821698	T	C	IPO9-AS1
chr1	201823372	G	A	IPO9-AS1
chr1	201824312	C	G	IPO9-AS1
chr1	201876402	C	T	IPO9
chr1	201876447	C	A	IPO9
chr1	202006041	TTCTG	T	ELF3-AS1
chr1	202585809	T	C	PPP1R12B
chr1	203739906	A	G	ATP2B4
chr1	203741791	C	CT	ATP2B4
chr1	203743868	T	C	ATP2B4
chr1	203744005	G	A	ATP2B4
chr1	203796736	A	C	ZC3H11A
chr1	203800988	A	T	ZBED6
chr1	203801082	T	G	ZC3H11A
chr1	203801366	G	A	ZC3H11A
chr1	203801879	C	CA	ZC3H11A
chr1	204553783	C	CT	MDM4
chr1	205614472	GA	G	ELK4
chr1	205615259	C	A	ELK4
chr1	205718103	A	G	NUCKS1
chr1	205790832	C	T	SLC41A1
chr1	206462229	C	T	SRGAP2
chr1	206653109	C	A	DYRK3
chr1	206734137	C	T	MAPKAPK2
chr1	207046258	T	C	YOD1
chr1	207046937	G	A	YOD1
chr1	207795022	T	C	CD46
chr1	210674882	G	A	HHAT
chr1	210675465	ATTT	A	HHAT
chr1	210859593	C	T	KCNH1
chr1	211373159	T	A	TRAF5
chr1	211432355	G	A	LINC00467
chr1	211574681	A	C	SLC30A1
chr1	211743717	G	T	LPGAT1
chr1	211745599	G	GA	LPGAT1
chr1	211745613	T	C	LPGAT1
chr1	212103765	T	G	DTL
chr1	212361364	G	A	PPP2R5A
chr1	212738273	C	T	NSL1
chr1	212899162	C	T	FLVCR1
chr1	212993782	A	G	ANGEL2
chr1	212994195	C	T	ANGEL2
chr1	213272763	TG	T	RPS6KC1
chr1	213273261	G	A	RPS6KC1
chr1	213273641	C	T	RPS6KC1
chr1	214349821	GA	G	PTPN14
chr1	214350777	T	C	PTPN14
chr1	214351973	A	C	PTPN14
chr1	214352989	A	G	PTPN14
chr1	214353909	G	A	PTPN14
chr1	214356885	T	C	PTPN14
chr1	214482784	C	A	PTPN14
chr1	214483318	T	TCATATGATTTGGCAATTTTACTCCCAGTTATATACC	PTPN14
chr1	214664326	C	T	CENPF
chr1	217609362	C	T	GPATCH2
chr1	218331361	A	C	RRP15
chr1	218332114	G	GAC	RRP15
chr1	218334220	G	T	RRP15
chr1	218337512	T	C	RRP15
chr1	218337550	T	C	RRP15
chr1	220057864	GA	G	BPNT1
chr1	220254127	C	A	RAB3GAP2
chr1	221701814	GAA	G	DUSP10
chr1	222661574	C	T	MIA3
chr1	222663207	TA	AC	MIA3
chr1	222734252	G	T	BROX
chr1	224159709	CT	C	FBXO28
chr1	224193219	A	T	DEGS1
chr1	224376765	C	T	CNIH4
chr1	224377588	C	T	CNIH4
chr1	224378354	AT	A	CNIH4
chr1	224379302	G	A	CNIH4
chr1	224386102	T	C	WDR26
chr1	224388129	C	CT	WDR26
chr1	225401771	C	T	LBR
chr1	225402782	C	T	LBR
chr1	225403048	G	C	LBR
chr1	225487942	GA	G	ENAH
chr1	225496696	T	C	ENAH
chr1	225788239	A	G	SRP9
chr1	225841984	CT	C	EPHX1
chr1	225985175	GAT	G	SDE2
chr1	226144991	TA	T	ACBD3
chr1	226407946	C	G	PARP1
chr1	226990030	A	T	CDC42BPA
chr1	226990182	T	TACA	CDC42BPA
chr1	226990426	A	G	CDC42BPA
chr1	226990999	A	G	CDC42BPA
chr1	226991012	C	T	CDC42BPA
chr1	226991800	AATAAGCACCT	A	CDC42BPA
chr1	226993246	A	C	CDC42BPA
chr1	226993280	T	C	CDC42BPA
chr1	226993853	CA	GG	CDC42BPA
chr1	226994137	T	G	CDC42BPA
chr1	226994222	C	T	CDC42BPA
chr1	227782924	T	C	SNAP47;PRSS38
chr1	229303834	A	T	RAB4A
chr1	229304155	AT	A	RAB4A
chr1	229321892	G	C	CCSAP
chr1	229321893	CT	C	CCSAP
chr1	229322709	G	A	CCSAP
chr1	229322885	T	C	CCSAP
chr1	229324576	G	C	CCSAP
chr1	229324609	C	T	CCSAP
chr1	229441522	T	C	NUP133
chr1	229594022	C	T	TAF5L
chr1	229594030	C	T	TAF5L
chr1	229659491	T	C	URB2
chr1	230280178	G	T	GALNT2
chr1	230281207	A	G	GALNT2
chr1	230281310	G	C	GALNT2
chr1	230281811	T	C	GALNT2
chr1	230281814	A	G	GALNT2
chr1	230281918	C	G	GALNT2
chr1	230838863	C	T	C1orf198
chr1	231335016	GA	G	EXOC8
chr1	232040740	G	T	TSNAX-DISC1
chr1	234605134	C	T	IRF2BP2
chr1	234605229	G	A	IRF2BP2
chr1	235110487	G	A	TOMM20
chr1	235168466	TA	T	ARID4B
chr1	235343281	C	T	GGPS1
chr1	236112248	G	A	NID1;GPR137B
chr1	236142585	G	A	GPR137B
chr1	236217628	C	A	ERO1B
chr1	236548971	G	A	LGALS8
chr1	236795685	AAGG	A	MTR
chr1	236900204	A	G	MTR
chr1	236903728	G	A	MTR
chr1	244409279	T	C	ADSS2
chr1	245087718	G	T	EFCAB2
chr1	247188831	C	T	ZNF124;MIR3916
chr1	247188987	C	T	ZNF124;MIR3916
chr1	247190053	G	A	ZNF124;MIR3916
chr1	247190481	T	C	ZNF124;MIR3916
chr1	247190770	C	A	ZNF124;MIR3916
chr1	247200761	C	A	ZNF124;MIR3916
chr1	247300284	TC	T	ZNF496
chr1	248811727	G	C	SH3BP5L
chr10	254358	TA	T	ZMYND11
chr10	810821	CA	C	LARP4B
chr10	810978	A	T	LARP4B
chr10	812454	C	T	LARP4B
chr10	988472	C	T	GTPBP4
chr10	1017952	G	A	GTPBP4
chr10	1040176	C	T	IDI2-AS1
chr10	1129699	C	T	WDR37
chr10	1129954	A	G	WDR37
chr10	3781134	G	A	KLF6
chr10	5457210	A	G	NET1
chr10	5640484	C	T	ASB13
chr10	5763410	GCT	G	TASOR2
chr10	6115743	TA	T	RBM17
chr10	6116449	A	G	RBM17
chr10	6233217	C	T	PFKFB3
chr10	6233483	G	C	PFKFB3
chr10	6233821	C	G	PFKFB3
chr10	6234611	T	C	PFKFB3
chr10	8074195	G	T	GATA3
chr10	11461271	G	GAA	USP6NL
chr10	11461695	C	T	USP6NL
chr10	11871908	A	T	PROSER2-AS1
chr10	11920189	G	GA	UPF2
chr10	12165509	A	G	NUDT5
chr10	12165888	A	T	NUDT5
chr10	12166308	G	A	NUDT5
chr10	12829168	C	T	CAMK1D
chr10	12831464	A	G	CAMK1D
chr10	12834850	A	G	CAMK1D
chr10	12835007	G	A	CAMK1D
chr10	12896961	C	T	CCDC3
chr10	12897124	G	A	CCDC3
chr10	13100251	G	A	OPTN
chr10	13318740	TAA	T	SEPHS1
chr10	14842510	G	A	HSPA14
chr10	14844246	T	A	HSPA14
chr10	14844487	CG	C	HSPA14
chr10	14844490	CTATAAGCACA	C	HSPA14
chr10	14844909	G	A	HSPA14
chr10	14845600	T	TA	HSPA14
chr10	14846275	G	A	HSPA14
chr10	14903407	A	G	SUV39H2
chr10	14905919	T	C	DCLRE1C
chr10	15106553	C	A	NMT2
chr10	16591151	A	G	RSU1
chr10	16592497	T	C	RSU1
chr10	17715384	A	AAG	STAM
chr10	18651256	GT	G	NSUN6
chr10	18677812	T	C	ARL5B
chr10	18678679	T	G	ARL5B
chr10	22536661	AATC	A	PIP4K2A
chr10	22536821	T	TTCAC	PIP4K2A
chr10	26748558	GA	G	ABI1
chr10	27110817	TA	T	YME1L1
chr10	28523590	T	G	WAC-AS1
chr10	28523760	C	T	WAC-AS1
chr10	28620215	AT	A	WAC
chr10	28677753	G	A	BAMBI
chr10	29420781	C	T	SVIL-AS1
chr10	29422591	C	T	SVIL-AS1
chr10	29422701	T	C	SVIL-AS1
chr10	29427243	C	T	SVIL-AS1
chr10	29457417	C	CTGTT	SVIL-AS1
chr10	31316963	C	T	ZEB1-AS1
chr10	31805840	T	A	ARHGAP12
chr10	31806321	T	G	ARHGAP12
chr10	32010602	G	A	KIF5B
chr10	32011180	A	G	KIF5B
chr10	32268439	CTTTTTTTTTTT	C	EPC1
chr10	32890205	C	A	CCDC7;ITGB1
chr10	32896789	GGA	G	CCDC7;ITGB1
chr10	32953712	C	T	ITGB1
chr10	33178180	G	A	NRP1
chr10	33178483	G	GT	NRP1
chr10	34344946	C	T	PARD3
chr10	36523267	T	C	PCAT5;ANKRD30A
chr10	37830267	C	A	ZNF248
chr10	37950915	C	A	ZNF25
chr10	38059366	TA	T	ZNF33A
chr10	38121219	C	CA	ZNF37A
chr10	42589784	T	C	ZNF33B
chr10	43387894	T	A	HNRNPF
chr10	44976838	G	A	DEPP1
chr10	46005322	T	TA	NCOA4
chr10	48604872	T	C	ARHGAP22
chr10	50265142	AAG	A	ASAH2;SGMS1
chr10	56357785	G	GC	ZWINT
chr10	58191700	TA	T	IPMK
chr10	58193285	G	C	IPMK
chr10	58288525	AT	A	CISD1
chr10	58290693	A	G	CISD1;LOC112268068
chr10	58370048	CTTTT	C	UBE2D1
chr10	58396824	G	A	TFAM
chr10	58396835	A	G	TFAM
chr10	58397104	C	T	TFAM
chr10	58397579	C	T	TFAM
chr10	59789044	C	T	CCDC6
chr10	60794005	A	G	CDK1
chr10	60794742	G	A	CDK1
chr10	62095371	CA	C	ARID5B
chr10	62806498	C	T	ADO
chr10	63167865	GA	G	JMJD1C
chr10	63222818	GATGCACCTTGGTGTGGAGTCAAAAGTACACATGCTGGATCAAAATATATAAAAACTGCATTTCCTACCAAAAAGAAGTGGGAAAGTGGGCACTGCTTAAAAGACAGAAATGAACCCTGCCATATAAT	G	JMJD1C
chr10	64170449	C	CACCTATAAAAAG	REEP3;ANXA2P3
chr10	67922560	C	T	HERC4
chr10	68069566	GT	G	HERC4
chr10	68332166	T	C	HNRNPH3
chr10	68344462	T	C	RUFY2
chr10	68482708	G	A	SLC25A16
chr10	68482960	A	G	SLC25A16
chr10	68483148	C	T	SLC25A16
chr10	68792077	GAAAA	G	CCAR1
chr10	68983007	ACTT	A	DDX21
chr10	68983666	G	A	DDX21
chr10	70139525	T	C	TYSND1
chr10	70423219	G	A	EIF4EBP2
chr10	70426563	C	G	EIF4EBP2
chr10	70426768	T	C	EIF4EBP2
chr10	70427038	G	C	EIF4EBP2
chr10	71299924	GA	G	UNC5B
chr10	71816666	C	T	PSAP
chr10	72011524	C	T	CHST3
chr10	72012458	G	A	CHST3
chr10	72012892	G	C	CHST3
chr10	72097226	A	G	ASCC1
chr10	72216072	G	GATGGCTCTGAGAGATTCCTCTGCGAATCT	ANAPC16;ASCC1
chr10	72334114	CTA	C	DNAJB12
chr10	72367616	C	T	MICU1
chr10	72368095	G	A	MICU1
chr10	73007937	C	T	P4HA1
chr10	73008019	T	TTACA	P4HA1
chr10	73074893	T	C	P4HA1
chr10	73096818	C	G	P4HA1
chr10	73134174	A	G	ECD
chr10	73134205	G	C	ECD
chr10	73241179	A	G	FAM149B1
chr10	73242237	T	C	DNAJC9;FAM149B1
chr10	73243335	C	T	DNAJC9;FAM149B1
chr10	73248181	T	C	DNAJC9-AS1
chr10	73248803	T	C	DNAJC9-AS1
chr10	73375653	G	GA	ANXA7
chr10	73437293	C	T	PPP3CB
chr10	73771204	C	T	SEC24C
chr10	73779840	G	A	FUT11;CHCHD1
chr10	73802350	G	A	NDST2
chr10	73814020	A	T	CAMK2G
chr10	73814261	CT	C	CAMK2G
chr10	73814321	G	A	CAMK2G
chr10	74123359	TG	T	AP3M1
chr10	75031410	CT	C	KAT6B
chr10	75178711	C	T	SAMD8
chr10	77975513	T	C	POLR3A
chr10	77975715	C	T	POLR3A
chr10	79382489	C	T	ZCCHC24
chr10	79382609	C	T	ZCCHC24
chr10	79384941	C	T	ZCCHC24
chr10	80091975	T	C	TMEM254
chr10	80155299	CT	C	ANXA11
chr10	80432635	TAAAAAA	T	PRXL2A
chr10	86924483	T	C	BMPR1A
chr10	87342372	A	C	NUTM2A-AS1
chr10	87746138	C	T	PAPSS2
chr10	87747519	TA	T	PAPSS2
chr10	87747594	TA	T	PAPSS2
chr10	87753181	C	CT	ATAD1
chr10	87966902	GTTTTTTTTTTTT	G	PTEN
chr10	87967055	G	A	PTEN
chr10	87967341	T	C	PTEN
chr10	87968914	TAAAAAAAA	T	PTEN
chr10	87970866	CA	C	PTEN
chr10	89015015	A	T	FAS
chr10	89418707	GT	G	IFIT5
chr10	91996571	G	A	BTAF1
chr10	92029510	T	C	BTAF1
chr10	92030649	A	AAGTC	BTAF1
chr10	92030748	A	G	BTAF1
chr10	92291231	C	G	MARCHF5
chr10	92352399	G	C	MARCHF5
chr10	92352947	C	T	MARCHF5
chr10	92353095	C	T	MARCHF5
chr10	92654506	A	C	KIF11
chr10	92655021	CT	C	KIF11
chr10	94333618	C	T	NOC3L
chr10	94607436	G	C	HELLS;CYP2C18
chr10	95656647	T	C	ALDH18A1
chr10	95873217	C	T	ENTPD1-AS1
chr10	95874556	C	T	ENTPD1-AS1
chr10	96161081	T	C	ZNF518A
chr10	96163243	T	A	ZNF518A
chr10	96518358	T	C	TM9SF3
chr10	96518849	T	TAAA	TM9SF3
chr10	96519066	A	G	TM9SF3
chr10	96519365	A	T	TM9SF3
chr10	96519433	A	G	TM9SF3
chr10	96520439	A	G	TM9SF3
chr10	96520844	G	C	TM9SF3
chr10	96520863	C	T	TM9SF3
chr10	96962839	C	T	LCOR
chr10	98442021	G	A	HPS1
chr10	98442154	C	T	HPS1
chr10	98445350	G	T	HPS1
chr10	99712435	T	TA	COX15
chr10	100150576	C	T	ERLIN1
chr10	100151385	A	G	ERLIN1
chr10	100151760	T	G	ERLIN1
chr10	100151918	T	C	ERLIN1
chr10	100188427	AT	A	CHUK
chr10	100233048	T	C	CWF19L1
chr10	100362873	CAA	C	SCD
chr10	100986474	C	T	MRPL43
chr10	101007817	A	AT	LZTS2;PDZD7
chr10	101557077	A	G	BTRC
chr10	101785725	GA	G	OGA
chr10	101845669	A	G	ARMH3
chr10	101846365	G	T	ARMH3
chr10	102120214	G	T	LDB1
chr10	102162306	G	C	NOLC1
chr10	102642983	A	AT	SUFU;TRIM8
chr10	102644578	A	T	TRIM8
chr10	102864315	G	A	BORCS7-ASMT
chr10	103077974	G	A	CNNM2
chr10	103088366	G	A	CNNM2;NT5C2
chr10	103088673	C	T	CNNM2;NT5C2
chr10	103089359	G	C	CNNM2;NT5C2
chr10	103395888	T	C	ATP5MD
chr10	103447117	T	C	CALHM2
chr10	103451131	C	G	CALHM2
chr10	103596644	C	CAG	SH3PXD2A
chr10	104025999	C	CTGAA	SLK
chr10	104028116	A	G	SLK
chr10	104029147	A	C	SLK
chr10	104255006	CCGG	C	GSTO1
chr10	104312769	T	C	ITPRIP
chr10	104313808	T	C	ITPRIP
chr10	109865011	G	A	XPNPEP1
chr10	110285271	GTTGA	G	MXI1
chr10	110285384	A	G	MXI1
chr10	110511170	C	CA	DUSP5
chr10	110898260	CT	C	PDCD4
chr10	110898390	G	A	PDCD4
chr10	110898532	TA	T	PDCD4
chr10	110898977	TTAAG	T	BBIP1;PDCD4
chr10	111013583	CT	C	SHOC2
chr10	112150186	T	TA	GPAM
chr10	112430594	G	C	ZDHHC6
chr10	112817438	C	CT	VTI1A
chr10	113729830	T	C	CASP7
chr10	113908800	C	T	NHLRC2
chr10	114435349	G	GT	ABLIM1
chr10	117278442	TTGTG	T	PDZD8;SLC18A2
chr10	117282600	GA	G	PDZD8
chr10	118682398	G	GA	CACUL1
chr10	118684730	A	G	CACUL1
chr10	119035073	G	GA	EIF3A
chr10	119455539	CAA	C	GRK5
chr10	119575162	G	A	TIAL1
chr10	119677500	G	C	BAG3
chr10	119677585	CTT	C	BAG3
chr10	121742217	T	C	ATE1
chr10	121742420	A	C	ATE1
chr10	121742442	G	A	ATE1
chr10	122430351	T	G	PLEKHA1
chr10	122991603	T	TA	IKZF5
chr10	122993544	G	A	IKZF5
chr10	123054310	G	A	ACADSB
chr10	123054844	A	G	ACADSB
chr10	124620114	A	G	FAM53B
chr10	124621473	G	A	FAM53B
chr10	124621673	CA	C	FAM53B
chr10	124985009	G	A	CTBP2;ZRANB1
chr10	125792016	T	C	UROS
chr10	132782250	GTTTT	G	INPP5A
chr11	204100	T	C	BET1L
chr11	204147	G	A	BET1L
chr11	204968	G	A	BET1L
chr11	703595	C	T	TMEM80
chr11	770536	AC	A	GATD1
chr11	791162	C	T	SLC25A22
chr11	838672	C	T	CD151
chr11	840034	C	A	POLR2L
chr11	866794	A	G	TSPAN4
chr11	881117	C	T	CHID1
chr11	1275007	A	G	TOLLIP
chr11	1275033	G	C	TOLLIP
chr11	1275133	T	G	TOLLIP
chr11	1275419	G	A	TOLLIP
chr11	1469866	G	A	MOB2
chr11	2129818	C	T	IGF2
chr11	3825622	TCTC	T	PGAP2
chr11	4385180	C	T	TRIM21
chr11	5611655	G	T	TRIM6
chr11	5612366	T	C	TRIM6
chr11	6600139	C	T	RRP8
chr11	7997044	G	T	EIF3F
chr11	8686296	A	G	RPL27A
chr11	8686980	C	T	RPL27A
chr11	8947762	T	C	TMEM9B
chr11	9282189	C	A	TMEM41B
chr11	9282240	C	T	TMEM41B
chr11	9282876	G	A	TMEM41B
chr11	9314524	A	G	TMEM41B
chr11	9589258	A	G	WEE1
chr11	9589650	CTGTT	C	WEE1
chr11	9750482	GA	G	SWAP70
chr11	10271908	T	C	SBF2
chr11	10506095	TG	T	AMPD3
chr11	10506894	G	GTT	AMPD3
chr11	10512205	G	A	RNF141
chr11	10512521	C	T	RNF141
chr11	11621901	G	A	GALNT18
chr11	11958127	A	G	USP47
chr11	12260837	TC	T	MICAL2
chr11	12262208	C	T	MICAL2
chr11	12263403	G	A	MICAL2
chr11	12675489	C	CA	TEAD1
chr11	12939164	C	G	TEAD1
chr11	12940713	C	G	TEAD1
chr11	12940850	C	A	TEAD1
chr11	13387046	G	A	ARNTL
chr11	13729328	TCTC	T	FAR1
chr11	13732125	TAA	T	FAR1
chr11	14279073	T	TA	RRAS2
chr11	17349499	C	T	NUCB2;NCR3LG1
chr11	18279418	G	T	HPS5
chr11	18366118	C	T	GTF2H1
chr11	18366581	G	C	GTF2H1
chr11	18530726	CTTTT	C	UEVLD
chr11	18607183	G	A	SPTY2D1
chr11	18607757	C	T	SPTY2D1
chr11	18608458	TC	T	SPTY2D1
chr11	18609525	C	T	SPTY2D1
chr11	27656811	TA	T	BDNF-AS
chr11	31431715	A	G	DNAJC24
chr11	31431820	AAT	A	DNAJC24
chr11	31432633	C	T	DNAJC24
chr11	32976785	AT	A	QSER1
chr11	33075909	T	TGGCC	LINC00294
chr11	33705434	A	G	CD59
chr11	33708293	T	C	CD59
chr11	33709661	T	C	CD59
chr11	33709786	C	T	CD59
chr11	33741647	A	G	FBXO3
chr11	33744949	G	A	FBXO3
chr11	34051783	C	T	CAPRIN1
chr11	34146606	G	A	NAT10
chr11	34335552	T	C	ABTB2
chr11	34882607	G	A	APIP
chr11	35222497	G	C	CD44
chr11	35231379	C	T	CD44
chr11	35231725	C	T	CD44
chr11	36231291	TA	T	LDLRAD3
chr11	36231987	T	A	LDLRAD3
chr11	43323637	G	GTATTGAAATTGTTGGCGGAGA	API5
chr11	43341040	A	G	API5
chr11	43859057	GT	G	HSD17B12;ALKBH3
chr11	43866243	A	G	HSD17B12;ALKBH3
chr11	43881100	G	A	ALKBH3
chr11	44619626	G	A	CD82
chr11	44933013	C	T	TP53I11
chr11	44936007	C	G	TP53I11
chr11	45812409	C	T	SLC35C1
chr11	45812650	C	T	SLC35C1
chr11	45881693	C	T	CRY2
chr11	45931553	G	A	PHF21A
chr11	46673933	G	A	ATG13
chr11	46857483	G	A	LRP4-AS1
chr11	48169283	A	G	PTPRJ
chr11	48169599	A	G	PTPRJ
chr11	57761957	A	G	TMX2-CTNND1
chr11	58618964	G	C	ZFP91-CNTF
chr11	58619324	G	A	ZFP91-CNTF
chr11	58620615	C	T	ZFP91-CNTF
chr11	59107257	T	A	FAM111B
chr11	59126594	A	G	FAM111B
chr11	59126780	T	C	FAM111B
chr11	59154359	T	C	FAM111A
chr11	60935604	C	T	TMEM132A
chr11	62712753	ATT	A	HNRNPUL2-BSCL2
chr11	62738597	T	C	TTC9C
chr11	62739071	A	G	TTC9C
chr11	63628679	CA	C	ATL3
chr11	63760678	C	T	C11orf95
chr11	63827600	C	A	SPINDOC
chr11	63957218	TTTTTTC	T	NAA40
chr11	63997663	ACC	A	OTUB1
chr11	64267623	T	C	PLCB3
chr11	64778634	C	T	SF1
chr11	65084281	G	A	ZFPL1
chr11	65126096	TG	T	MRPL49
chr11	65352920	T	C	DPF2
chr11	65423976	G	C	NEAT1
chr11	65499331	T	TA	MALAT1;TALAM1
chr11	65572664	C	T	FAM89B
chr11	65653890	C	G	RELA
chr11	65719522	G	A	KAT5;RNASEH2C
chr11	65774827	G	A	AP5B1
chr11	65997695	G	A	EIF1AD
chr11	66267291	T	C	KLC2
chr11	66345544	T	C	B4GAT1
chr11	66509564	G	A	DPP3
chr11	66532877	A	G	BBS1
chr11	66533116	A	G	BBS1
chr11	66538884	A	G	ZDHHC24
chr11	66626916	C	T	RBM14
chr11	66627284	AT	A	RBM14
chr11	67398461	AC	A	PPP1CA
chr11	67506683	G	A	CDK2AP2
chr11	68028947	C	T	ALDH3B1
chr11	68755710	CTTTT	C	CPT1A
chr11	68756608	C	T	CPT1A
chr11	68756847	AG	A	CPT1A
chr11	69651505	GA	G	CCND1
chr11	70472149	G	A	SHANK2
chr11	72069912	C	CCCCATAGATTCTGCCCTT	NUMA1
chr11	73402072	T	C	FAM168A
chr11	73404590	G	A	FAM168A
chr11	73677544	C	G	RAB6A
chr11	74839626	G	GT	RNF169
chr11	75265760	G	A	ARRB1
chr11	75266023	C	T	ARRB1
chr11	75266141	C	T	ARRB1
chr11	75572608	C	A	SERPINH1
chr11	75572751	AT	A	SERPINH1
chr11	76141420	C	T	UVRAG
chr11	76142153	G	T	UVRAG
chr11	76797799	T	C	TSKU
chr11	77662888	G	A	CLNS1A;RSF1
chr11	77872333	A	G	AAMDC
chr11	78069105	T	C	NDUFC2
chr11	78173736	C	T	KCTD21-AS1
chr11	82976406	T	C	RAB30
chr11	83255981	A	G	ANKRD42
chr11	85661451	CA	C	CREBZF
chr11	85662459	T	TG	CREBZF
chr11	85694714	AT	A	SYTL2
chr11	86952473	G	GCAGCTGGCTGGAGCAGCCGTACTGGAT	FZD4
chr11	87321904	A	G	TMEM135
chr11	88113895	C	A	RAB38
chr11	88293816	GA	G	CTSC
chr11	90200550	A	AT	CHORDC1
chr11	90200805	A	G	CHORDC1
chr11	90283107	C	G	DISC1FP1
chr11	93145500	A	C	SLC36A4
chr11	93730448	C	CATAATTACTTTGGCTTCTGTCATCTCGTTT	CEP295;SNORA25;SNORA32
chr11	93730560	T	TAG	SNORA25
chr11	93733404	T	TA	SNORA8;SNORD5;MIR1304;SNORA18
chr11	93736130	A	G	TAF1D
chr11	94181285	G	A	PANX1
chr11	94181790	A	G	PANX1
chr11	94182082	A	C	PANX1
chr11	94182168	A	G	PANX1
chr11	94182541	ATT	A	PANX1
chr11	94183902	A	G	PANX1;IZUMO1R
chr11	94478879	ATGC	A	MRE11
chr11	94875730	TA	T	AMOTL1
chr11	94963309	GA	G	CWC15
chr11	95070377	AAAAAAAAG	A	SRSF8
chr11	95834805	G	GA	MTMR2
chr11	96353301	G	A	CCDC82
chr11	100991242	T	C	ARHGAP42
chr11	102232363	C	T	YAP1
chr11	102324393	A	G	BIRC3
chr11	102397676	A	G	TMEM123
chr11	107326509	A	T	CWF19L2
chr11	107326530	C	G	CWF19L2
chr11	107503805	C	T	ALKBH8
chr11	107736686	C	T	SLN;SLC35F2
chr11	108105388	A	T	CUL5
chr11	108106250	C	T	CUL5
chr11	108106673	TA	T	CUL5
chr11	108106852	A	T	CUL5
chr11	108473309	G	A	POGLUT3
chr11	110230554	T	TTCTC	RDX
chr11	110230945	GA	G	RDX
chr11	111740226	GT	G	PPP2R1B
chr11	117168792	TTTTTG	T	PAFAH1B2
chr11	117196376	G	A	LOC100652768
chr11	118359644	C	T	UBE4A
chr11	118396971	C	T	LOC100131626
chr11	118524710	GA	G	LOC101929089
chr11	118525765	ATTT	A	LOC101929089
chr11	118600920	C	G	ARCN1
chr11	118751046	CA	C	DDX6
chr11	118925582	T	C	MIR4492;UPK2
chr11	118925584	C	CTTG	MIR4492;UPK2
chr11	119134775	C	T	HINFP
chr11	119183779	C	T	NLRX1
chr11	119300145	T	TGG	CBL
chr11	119300340	T	TC	CBL
chr11	119300341	A	AAT	CBL
chr11	119301826	A	G	CBL
chr11	119304323	C	T	CBL
chr11	119304365	C	A	CBL
chr11	119306941	GAA	G	CBL
chr11	119307340	C	G	CBL
chr11	119308569	A	T	MCAM
chr11	119309139	T	A	MCAM
chr11	119334776	CG	C	RNF26
chr11	119336631	G	A	RNF26
chr11	119336736	C	T	RNF26
chr11	120488475	CT	C	ARHGEF12
chr11	121087232	AT	A	TBCEL
chr11	121311315	AT	A	SC5D
chr11	122089202	TAAA	T	MIR100HG
chr11	122089549	G	A	MIR100HG
chr11	122811448	A	G	UBASH3B
chr11	122812674	A	T	UBASH3B
chr11	122814233	AT	A	UBASH3B
chr11	125097259	G	T	TMEM218
chr11	125583995	C	T	STT3A-AS1
chr11	125621389	A	G	STT3A
chr11	125626504	G	A	CHEK1
chr11	130227883	G	A	ZBTB44
chr11	130869585	T	G	LOC103611081
chr11	130871520	G	A	LOC103611081;SNX19
chr11	130877275	A	T	SNX19
chr11	134245768	G	A	VPS26B
chr11	134252966	G	A	THYN1
chr12	275626	G	A	SLC6A13;KDM5A
chr12	283810	ATT	A	KDM5A
chr12	283828	TA	T	KDM5A
chr12	442384	G	A	CCDC77
chr12	909836	AT	A	WNK1
chr12	910287	T	TATC	WNK1
chr12	912527	A	ATTC	RAD52
chr12	912647	G	A	RAD52
chr12	1491812	A	T	ERC1
chr12	1591775	T	A	FBXL14
chr12	2888657	A	G	RHNO1
chr12	2889353	G	A	RHNO1
chr12	3284932	T	C	TSPAN9
chr12	4505386	C	A	C12orf4
chr12	6531810	A	T	NCAPD2
chr12	6534825	C	G	GAPDH
chr12	6538287	G	T	GAPDH
chr12	6883808	A	G	LOC105369632
chr12	6883871	A	C	LOC105369632
chr12	6884489	G	A	RPL13P5
chr12	6884494	C	G	RPL13P5
chr12	6923090	C	T	ENO2
chr12	6942263	TA	T	ATN1
chr12	6943922	A	G	C12orf57
chr12	7094764	C	A	C1RL
chr12	7095132	G	C	C1RL
chr12	7096079	C	T	C1RL
chr12	7099489	T	C	C1RL
chr12	7210978	C	G	PEX5
chr12	7919426	ATT	A	SLC2A3
chr12	8033503	TG	T	FOXJ2
chr12	9641930	C	T	LOC374443
chr12	9641947	G	T	LOC374443
chr12	11892320	C	G	ETV6
chr12	12119539	T	C	LRP6
chr12	12121050	TC	T	LRP6
chr12	12474475	CG	AA	DUSP16
chr12	12475285	T	C	DUSP16
chr12	12475631	C	T	DUSP16
chr12	12476608	T	C	DUSP16
chr12	12721501	T	TA	CDKN1B
chr12	12790556	C	G	APOLD1
chr12	12791204	G	A	APOLD1
chr12	12912833	G	GT	GPRC5A
chr12	12917547	CTGTATA	C	MIR614;GPRC5D-AS1
chr12	14499121	C	T	ATF7IP
chr12	16401179	G	C	MGST1;LMO3
chr12	17400602	GT	G	SKP1P2;LINC02378
chr12	19375878	AT	A	PLEKHA5
chr12	19376148	TAA	T	PLEKHA5
chr12	19413249	GGTT	G	PLEKHA5;AEBP2
chr12	19518438	CT	C	AEBP2
chr12	20552541	G	A	PDE3A
chr12	21516908	TA	T	GOLT1B
chr12	21517377	A	G	GOLT1B
chr12	22686145	T	C	ETNK1
chr12	25803542	CA	C	LMNTD1;MIR4302
chr12	26071062	A	C	RASSF8
chr12	26337416	C	T	ITPR2
chr12	26971722	A	G	TM7SF3
chr12	27028580	T	G	MED21
chr12	27030523	G	A	MED21
chr12	27421339	A	G	ARNTL2-AS1
chr12	27799549	GA	G	KLHL42
chr12	27801203	ATTTT	A	KLHL42
chr12	29340979	C	T	ERGIC2
chr12	30629344	C	T	IPO8
chr12	30629601	T	C	IPO8
chr12	30630612	G	T	IPO8
chr12	31104634	G	A	DDX11
chr12	31384101	G	A	DENND5B
chr12	31992722	A	G	RESF1
chr12	32643459	ACTAT	A	FGD4
chr12	32743431	GA	CT	DNM1L
chr12	32743681	C	G	DNM1L
chr12	32744154	A	T	DNM1L
chr12	32744250	T	C	DNM1L
chr12	34028076	C	T	ALG10
chr12	38652633	T	C	CPNE8
chr12	39755580	G	T	SLC2A13
chr12	39756884	G	A	SLC2A13
chr12	39758568	T	C	SLC2A13
chr12	39759738	T	C	SLC2A13
chr12	42086802	G	A	GXYLT1
chr12	42441725	G	A	PPHLN1
chr12	42447236	AT	A	PPHLN1
chr12	42448054	CCTT	C	PPHLN1
chr12	45173394	T	C	PLEKHA8P1
chr12	45431531	AG	A	ANO6
chr12	47783450	GCCTGAGGCT	G	HDAC7
chr12	48147928	TA	T	ASB8
chr12	48342477	A	C	ZNF641
chr12	48653703	GAC	G	KANSL2
chr12	48689611	G	T	CCNT1
chr12	48690226	T	C	CCNT1
chr12	48690651	G	A	CCNT1
chr12	48767086	G	A	ADCY6
chr12	48767613	G	T	ADCY6
chr12	48938810	A	G	ARF3
chr12	49019415	TA	T	KMT2D
chr12	49741567	C	A	TMBIM6
chr12	50930866	G	A	METTL7A
chr12	50931607	A	G	METTL7A
chr12	50986572	AT	A	SLC11A2
chr12	51243574	GATTTT	G	DAZAP2
chr12	51996209	A	G	ACVR1B
chr12	52059150	TC	T	NR4A1
chr12	52070450	T	C	ATG101
chr12	52897233	AAG	A	KRT8
chr12	53063920	C	A	TNS2
chr12	53064109	A	G	TNS2
chr12	53064607	G	A	SPRYD3
chr12	53064805	C	T	SPRYD3
chr12	53065109	G	T	SPRYD3
chr12	53065218	T	G	SPRYD3
chr12	53065317	G	A	SPRYD3
chr12	53188903	T	A	ZNF740
chr12	53190679	GTT	G	ZNF740
chr12	53211560	T	C	RARG
chr12	53411654	TTA	T	SP1
chr12	53413024	T	TA	SP1
chr12	53512635	T	C	ATF7
chr12	53512648	A	G	ATF7
chr12	54238187	TA	T	CBX5
chr12	54396107	TG	T	LOC102724050
chr12	55414273	AGCTGTG	A	OR6C65;OR6C76
chr12	55821059	TA	T	DNAJC14;ORMDL2
chr12	55821332	G	A	DNAJC14;ORMDL2
chr12	55953789	A	G	DGKA
chr12	55994385	TC	T	RAB5B
chr12	56112972	C	T	PA2G4
chr12	56224697	C	CT	NABP2
chr12	56229740	AAAAAGAAAG	A	NABP2
chr12	56238304	G	GC	ANKRD52
chr12	56239425	C	A	ANKRD52
chr12	56240799	C	G	ANKRD52
chr12	56688274	G	A	PTGES3
chr12	56730955	T	C	PRIM1
chr12	56731532	T	C	PRIM1
chr12	57056672	GT	G	NEMP1
chr12	57096045	C	T	STAT6
chr12	57111289	TACACACACAC	T	STAT6
chr12	57516689	T	C	DDIT3
chr12	57517685	A	G	DDIT3
chr12	57529477	G	A	MBD6
chr12	57530267	A	G	DCTN2
chr12	57727582	TCTGCGGAAGGAGCGTAGAGGTCGGCTCCCAGCCGGGCAGCACAGGCACCCCGGCATTCACTACACTCCCTAGCCCCTCCGCTGCCTCCTGGCACTCAC	T	AGAP2-AS1
chr12	57747819	C	T	CDK4;TSPAN31
chr12	57821824	C	T	CTDSP2
chr12	59780202	CA	C	SLC16A7
chr12	59785289	C	T	SLC16A7
chr12	62405220	C	T	USP15
chr12	64146452	T	C	SRGAP1
chr12	64146885	TAAAAA	T	SRGAP1
chr12	64449350	C	T	XPOT
chr12	64695644	A	G	RASSF3
chr12	64697251	G	A	RASSF3
chr12	65463403	A	AT	MSRB3
chr12	65646199	G	C	LOC100507065;RPSAP52
chr12	67313337	CAG	C	CAND1
chr12	67313661	A	G	CAND1
chr12	67315020	C	T	CAND1
chr12	67649120	C	T	DYRK2
chr12	67660361	GA	G	DYRK2
chr12	67663623	A	G	DYRK2
chr12	68610963	G	C	RAP1B
chr12	68742472	T	C	NUP107
chr12	68839854	C	T	MDM2
chr12	68840106	GT	G	MDM2
chr12	68841207	TAA	T	MDM2
chr12	69270072	G	C	CPSF6
chr12	69273506	C	T	CPSF6
chr12	69362910	A	AATCTC	YEATS4
chr12	69577487	A	G	FRS2
chr12	69577720	C	T	FRS2
chr12	69578447	A	T	FRS2
chr12	69579227	C	T	FRS2
chr12	69585492	A	G	CCT2
chr12	71786232	C	CT	RAB21
chr12	75497895	TAA	T	KRR1
chr12	75499318	A	AT	GLIPR1;KRR1
chr12	76046117	CA	C	NAP1L1
chr12	76048312	TA	T	NAP1L1
chr12	76353305	T	G	OSBPL8
chr12	79586139	A	C	PAWR
chr12	79588487	T	C	PAWR
chr12	79589475	GA	G	PAWR
chr12	79590515	AT	A	PAWR
chr12	79591014	C	T	PAWR
chr12	79592094	A	C	PAWR
chr12	79602080	G	A	PAWR
chr12	79775171	TA	T	PPP1R12A
chr12	79934964	AG	A	PPP1R12A
chr12	80795181	G	A	LIN7A
chr12	88493607	G	A	KITLG
chr12	88494107	T	TA	KITLG
chr12	88495581	G	A	KITLG
chr12	88496852	G	GT	KITLG
chr12	88580364	C	T	KITLG
chr12	89348528	T	C	DUSP6
chr12	89420838	G	A	POC1B
chr12	89589112	G	T	ATP2B1
chr12	89590270	GT	G	ATP2B1
chr12	92145814	T	C	BTG1
chr12	92773659	G	C	EEA1
chr12	92773943	G	A	EEA1
chr12	93402286	TAA	T	NUDT4
chr12	93501671	T	G	MRPL42
chr12	93502852	C	T	MRPL42
chr12	93503517	A	G	MRPL42
chr12	93505615	T	C	MRPL42
chr12	95300830	A	C	VEZT
chr12	95514769	GAA	G	METAP2
chr12	95658107	A	G	PGAM1P5
chr12	98549423	A	G	TMPO
chr12	98605191	A	G	SLC25A3
chr12	98605326	TT	CC	SLC25A3
chr12	98606017	AA	GG	SLC25A3
chr12	98626767	C	CAGGCCAGGCCCAGGCACG	IKBIP
chr12	98626768	T	TCCCCA	IKBIP
chr12	100034954	TAA	T	ANKS1B;UHRF1BP1L
chr12	100340689	C	T	SCYL2
chr12	100627786	C	T	GAS2L3
chr12	102197319	G	GA	PARPBP
chr12	103773604	G	A	NT5DC3
chr12	103773626	A	G	NT5DC3
chr12	103774309	A	G	NT5DC3
chr12	103775204	T	C	NT5DC3
chr12	103775309	A	AG	NT5DC3
chr12	103775721	G	GAAGAA	NT5DC3
chr12	103776050	T	C	NT5DC3
chr12	103949301	C	G	C12orf73
chr12	103949348	TAA	T	C12orf73
chr12	104118229	A	G	NFYB
chr12	104118780	C	T	NFYB
chr12	104137402	A	G	NFYB
chr12	104262561	T	C	TXNRD1
chr12	104287064	C	G	TXNRD1
chr12	105167886	C	T	WASHC4
chr12	105168260	T	C	WASHC4
chr12	105173833	A	G	APPL2
chr12	106346712	CGT	C	TCP11L2
chr12	106346716	A	C	TCP11L2
chr12	106971909	TA	T	TMEM263
chr12	106972331	T	G	TMEM263
chr12	106972897	AG	A	TMEM263
chr12	106973240	TA	T	TMEM263
chr12	106991832	C	A	CRY1
chr12	107733077	T	C	PRDM4
chr12	107733387	CATT	C	PRDM4
chr12	107734001	C	T	PRDM4
chr12	107734188	A	G	PRDM4
chr12	107760975	G	A	PRDM4
chr12	108569027	A	G	ISCU
chr12	108782766	TA	T	SSH1
chr12	108785053	G	A	SSH1
chr12	109087634	G	A	USP30
chr12	109449720	C	T	KCTD10
chr12	109449725	CA	C	KCTD10
chr12	109450601	G	A	KCTD10
chr12	109450677	A	G	KCTD10
chr12	109917899	T	G	TCHP
chr12	109917991	G	A	TCHP
chr12	110281387	C	G	ATP2A2
chr12	110491589	GT	G	VPS29
chr12	110533390	G	GA	PPTC7;RAD9B
chr12	112028619	CAT	C	NAA25
chr12	112971192	G	C	OAS3
chr12	112971455	T	C	OAS3
chr12	113296608	G	A	TPCN1
chr12	113299420	G	A	SLC8B1
chr12	115958821	G	GA	MED13L
chr12	115960629	G	A	MED13L
chr12	117030958	CCTT	C	FBXW8
chr12	118034168	T	C	WSB2
chr12	118150956	CTTTTTT	C	TAOK3
chr12	118414906	G	C	SUDS3
chr12	118415783	TGGG	T	SUDS3
chr12	118416391	T	TG	SUDS3
chr12	118416999	A	G	SUDS3
chr12	118417479	T	A	SUDS3
chr12	118417600	A	G	SUDS3
chr12	120095892	A	G	RAB35
chr12	120096681	G	T	RAB35
chr12	120096699	C	T	RAB35
chr12	120127384	G	A	GCN1
chr12	120198746	C	A	RPLP0
chr12	120211681	G	T	PXN-AS1
chr12	120212167	C	T	PXN-AS1
chr12	120226971	A	G	PXN
chr12	120461386	C	T	GATC
chr12	120463242	G	A	GATC
chr12	120463438	TA	T	GATC
chr12	120577184	GTT	G	RNF10
chr12	121003973	CT	C	C12orf43
chr12	121778857	C	T	RHOF;TMEM120B
chr12	121779457	CG	C	RHOF;TMEM120B
chr12	122060195	C	A	BCL7A
chr12	122144886	CAA	C	MLXIP
chr12	122145738	G	A	MLXIP
chr12	122146362	G	A	MLXIP
chr12	122146368	C	T	MLXIP
chr12	122146621	CGT	C	MLXIP
chr12	122146661	G	T	MLXIP
chr12	122147205	T	C	MLXIP
chr12	122231695	C	A	VPS33A
chr12	122505205	T	A	RSRC2
chr12	122505495	A	G	RSRC2
chr12	122769514	CTT	C	DENR
chr12	123154451	A	AT	MPHOSPH9
chr12	123291231	A	T	SBNO1
chr12	123596803	T	C	TMED2
chr12	123661640	CA	C	GTF2H3
chr12	123758523	CTT	C	ATP6V0A2
chr12	124947427	C	T	DHX37
chr12	125025493	G	GA	THRIL
chr12	125029579	TAC	T	BRI3BP
chr12	130791525	CAAAAA	C	STX2
chr12	130876078	G	A	RAN
chr12	131922463	T	C	ULK1
chr12	132722243	GT	G	PGAM5
chr12	132722254	GTTT	G	PGAM5
chr12	132722416	A	G	PGAM5
chr12	132769223	C	T	GOLGA3
chr12	132769585	C	T	GOLGA3
chr12	132770053	G	A	GOLGA3
chr12	132770581	AAGG	A	GOLGA3
chr12	132771913	C	T	GOLGA3
chr12	132772543	CAAAAAAAA	C	GOLGA3
chr12	133061899	A	C	ZNF84
chr12	133204577	A	G	ZNF268
chr13	18697321	GCAGGGAGAGCAACAAGCCCCGGCCCTCAGAGCTCAGCCGGATGAGCGCAGCCCAGAGACAGCAGCTTCT	G	FAM230C;LINC00417
chr13	19703048	CAA	C	PSPC1
chr13	20086310	AT	A	ZMYM2
chr13	20780447	A	G	XPO4
chr13	20973691	CA	C	LATS2
chr13	21046083	TAA	T	LATS2
chr13	21154806	G	A	SKA3
chr13	21373002	T	C	MIPEPP3
chr13	21373883	A	T	MIPEPP3
chr13	21702529	C	T	FGF9
chr13	21702692	C	T	FGF9
chr13	23673665	G	T	TNFRSF19
chr13	23675077	CT	C	TNFRSF19
chr13	24304459	GT	G	SPATA13
chr13	25248704	A	G	MTMR6
chr13	25335587	A	AT	NUP58
chr13	27068998	C	A	USP12
chr13	27546466	A	T	LNX2
chr13	27546531	A	G	LNX2
chr13	27547557	C	A	LNX2
chr13	27547570	G	A	LNX2
chr13	27621918	C	A	POLR1D
chr13	27666691	A	G	POLR1D
chr13	27666924	T	C	POLR1D
chr13	29765620	AT	A	UBL3
chr13	30208193	GA	G	KATNAL1
chr13	30461691	T	TTTCGTATTTTTCCTTCAGCTTCG	HMGB1
chr13	31161622	G	A	HSPH1
chr13	32517322	A	G	N4BP2L2
chr13	36844898	G	T	SMAD9
chr13	36844905	AGTT	A	SMAD9
chr13	36845102	G	A	SMAD9
chr13	36845110	GTGTGTATA	G	SMAD9
chr13	36845499	AAATGTT	A	SMAD9
chr13	36846164	TAGATTA	T	SMAD9
chr13	36848240	AG	A	SMAD9
chr13	38362279	GA	G	UFM1
chr13	39011041	C	T	PROSER1
chr13	39037583	C	T	PROSER1
chr13	39048314	A	G	NHLRC3
chr13	39049484	G	T	NHLRC3
chr13	40810596	G	C	TPTE2P5
chr13	40811488	CA	C	TPTE2P5
chr13	40811522	C	A	TPTE2P5
chr13	41061165	C	G	ELF1
chr13	42322777	GT	G	AKAP11
chr13	43107270	GA	G	DNAJC15
chr13	43968831	T	C	LACC1;NRAD1
chr13	45030399	A	G	GPALPP1
chr13	45031938	G	GA	GPALPP1
chr13	45031991	T	G	GPALPP1
chr13	45383153	C	G	TPT1-AS1
chr13	45393993	TA	T	SLC25A30
chr13	45394005	A	G	SLC25A30
chr13	45955884	TAG	T	ZC3H13
chr13	46751317	CA	C	LRCH1
chr13	46751583	A	G	LRCH1
chr13	48045829	A	G	NUDT15
chr13	48046396	C	T	NUDT15
chr13	49534074	C	T	RCBTB1
chr13	49661208	CCTGTTGGAG	C	EBPL
chr13	49699808	A	G	KPNA3
chr13	49701379	C	T	KPNA3
chr13	50015021	C	T	DLEU2
chr13	50016287	G	C	DLEU2
chr13	50044059	A	AT	DLEU2
chr13	50082399	A	G	DLEU1
chr13	50082446	T	A	DLEU1
chr13	51362954	A	G	INTS6
chr13	51365368	C	T	INTS6
chr13	52028783	A	C	UTP14C;ALG11
chr13	52033033	T	C	ALG11;UTP14C
chr13	52133104	C	G	NEK3
chr13	52413342	G	C	VPS36
chr13	52415063	C	A	VPS36
chr13	52415728	C	T	VPS36
chr13	52476344	G	A	CKAP2
chr13	52630356	AA	GG	HNRNPA1L2
chr13	60163862	TCCGC	T	DIAPH3
chr13	72710273	A	T	MZT1
chr13	78909236	A	G	LINC00331;RBM26
chr13	79552633	G	A	NDFIP2
chr13	79555193	T	C	NDFIP2
chr13	90171292	T	C	LINC00559;MIR622
chr13	94627251	T	A	GPR180
chr13	94628669	A	T	GPR180
chr13	94628875	A	G	GPR180
chr13	94629042	A	G	GPR180
chr13	97466246	G	GA	RAP2A
chr13	98448804	A	ATTTTAT	FARP1
chr13	98794202	GA	G	DOCK9
chr13	102840683	CAAAAAAAAA	C	BIVM
chr13	106543557	C	A	ARGLU1
chr13	106558936	G	GA	ARGLU1
chr13	108207559	G	A	LIG4
chr13	108230400	A	G	ABHD13
chr13	110638535	G	A	NAXD
chr13	110638620	T	C	NAXD
chr13	110639191	T	C	NAXD
chr13	110639275	G	A	NAXD
chr13	110641500	G	A	CARS2
chr13	110880723	AT	A	ANKRD10
chr13	110898444	C	T	ANKRD10
chr13	111304044	G	A	ARHGEF7
chr13	112882153	G	A	ATP11A
chr13	112883873	G	A	ATP11A
chr13	112885235	TACAC	T	ATP11A
chr13	112885263	CAT	C	ATP11A
chr13	112885374	A	C	ATP11A
chr13	112886081	C	T	ATP11A
chr13	112886280	CCT	C	ATP11A
chr14	20288604	C	T	TTC5
chr14	20699896	T	C	RNASE4
chr14	20699925	C	T	RNASE4
chr14	21201442	T	A	LINC00641
chr14	21202776	GA	G	LINC00641
chr14	21204510	G	A	LINC00641
chr14	21207374	AT	A	LINC00641
chr14	21210545	GT	G	HNRNPC
chr14	21213119	T	A	HNRNPC
chr14	21263653	TA	T	HNRNPC
chr14	21351920	C	T	SUPT16H
chr14	21352073	C	CAGAT	SUPT16H
chr14	21459916	A	G	RAB2B
chr14	21460708	G	A	RAB2B
chr14	21497685	G	A	TOX4
chr14	21498921	C	T	TOX4
chr14	21498989	C	A	TOX4
chr14	21499294	G	A	METTL3
chr14	22611773	G	A	ABHD4
chr14	22612317	C	T	ABHD4
chr14	22880369	C	T	LRP10
chr14	22971698	A	G	AJUBA
chr14	23275122	T	C	HOMEZ
chr14	23939745	A	G	DHRS4-AS1
chr14	24125004	C	T	DCAF11
chr14	24136247	G	GC	PSME1
chr14	24147569	C	T	RNF31
chr14	24192427	GC	G	TM9SF1
chr14	24216939	C	T	NEDD8
chr14	24290803	G	A	DHRS1
chr14	24306640	C	T	NOP9
chr14	24439185	GT	G	KHNYN
chr14	30617930	A	AGTAAATCATTATGATAG	G2E3
chr14	30894542	G	GT	STRN3
chr14	31100816	GA	G	HECTD1
chr14	31292583	ATTTT	A	HEATR5A
chr14	31446486	C	T	LOC101927124
chr14	32157828	GT	G	ARHGAP5
chr14	34753036	T	A	BAZ1A
chr14	34753166	C	T	BAZ1A
chr14	34753174	TA	T	BAZ1A
chr14	34753417	T	C	BAZ1A
chr14	34983051	T	C	SRP54
chr14	35050161	C	T	FAM177A1
chr14	35082265	G	A	LOC101927178
chr14	35082548	G	GAC	LOC101927178
chr14	35083190	T	A	LOC101927178
chr14	35121968	T	C	PPP2R3C
chr14	35122110	G	A	PPP2R3C
chr14	35273857	T	A	PRORP
chr14	35275024	ACTACT	A	PRORP
chr14	35276094	A	G	PRORP
chr14	35292469	C	G	PSMA6
chr14	35401962	CT	C	NFKBIA
chr14	39132071	A	ATTTTGACCAACGTGATTT	GEMIN2
chr14	39136625	T	C	GEMIN2
chr14	39148247	G	C	TRAPPC6B
chr14	39148605	T	G	TRAPPC6B
chr14	39149482	A	T	TRAPPC6B
chr14	39149742	A	G	TRAPPC6B
chr14	39398888	T	C	FBXO33
chr14	39399155	TA	T	FBXO33
chr14	45204057	A	C	MIS18BP1
chr14	45290164	TGCCTTCAGTGGTGGCTATTATAGAGGTGGGTTTGAACCCAAAATGACAAAACGGGAAGCAGCATTAATACTAGGTGTAAG	T	MIS18BP1;LINC02303
chr14	49625382	AT	A	DNAAF2
chr14	49782999	C	G	KLHDC2;NEMF
chr14	49852780	AG	GT	NEMF
chr14	50051100	G	A	LINC01599
chr14	50109592	GA	G	VCPKMT
chr14	50419740	GT	G	MAP4K5
chr14	50419748	T	A	MAP4K5
chr14	50722142	T	TAGA	NIN
chr14	51256108	G	C	TMX1
chr14	52004664	C	CT	RTRAF
chr14	52431358	A	G	TXNDC16
chr14	52642634	T	TTG	ERO1A
chr14	52774335	G	GAT	STYX
chr14	52775880	C	A	GNPNAT1
chr14	52857855	AT	A	FERMT2
chr14	54790284	G	T	SAMD4A
chr14	54792705	ATTTTT	A	SAMD4A
chr14	54941449	TA	T	WDHD1
chr14	55044800	T	G	SOCS4
chr14	55047928	CT	C	SOCS4
chr14	55368707	C	G	ATG14
chr14	57201005	C	A	EXOC5
chr14	57202815	A	G	EXOC5
chr14	57203324	C	T	EXOC5
chr14	57204241	T	C	EXOC5
chr14	57204497	T	C	EXOC5
chr14	57205625	C	T	EXOC5
chr14	57205822	T	C	EXOC5
chr14	57205997	C	T	EXOC5
chr14	57206153	A	G	EXOC5
chr14	57208149	T	C	EXOC5
chr14	57208467	C	T	EXOC5
chr14	57269236	T	C	AP5M1
chr14	57410475	C	T	NAA30
chr14	58828079	C	T	LINC01500
chr14	59371096	GAA	G	DAAM1
chr14	60141828	G	C	PCNX4
chr14	60286217	C	T	PPM1A
chr14	60397736	G	A	LINC02322;C14orf39
chr14	60645274	GT	G	SIX1
chr14	60646017	GTTTTTTT	G	SIX1
chr14	60974130	G	C	TRMT5
chr14	63372161	A	G	PPP2R5E
chr14	63372596	CA	C	PPP2R5E
chr14	63373152	T	C	PPP2R5E
chr14	63373502	TAAAAAA	T	PPP2R5E
chr14	63373748	A	G	PPP2R5E
chr14	63375173	A	G	PPP2R5E
chr14	63375517	T	C	PPP2R5E
chr14	63375853	C	T	PPP2R5E
chr14	64226188	T	A	SYNE2
chr14	64524673	C	T	LOC102723809
chr14	64932641	TAA	T	CHURC1
chr14	64933009	A	G	CHURC1
chr14	65062169	A	T	CHURC1-FNTB;FNTB
chr14	65062174	T	C	CHURC1-FNTB;FNTB
chr14	65062310	G	T	CHURC1-FNTB;FNTB
chr14	65279658	C	T	LINC02324;MIR4708
chr14	65280771	C	G	LINC02324;MIR4708
chr14	65742472	C	G	FUT8
chr14	65742955	GTT	G	FUT8
chr14	67648284	A	G	VTI1B
chr14	67651242	C	T	ARG2;VTI1B
chr14	69241379	C	A	EXD2
chr14	69243201	A	G	EXD2
chr14	69380514	AC	A	ERH
chr14	69459559	T	G	SLC39A9
chr14	69460541	AT	A	SLC39A9
chr14	69711718	C	G	SUSD6
chr14	69769883	A	G	SRSF5
chr14	70326314	G	GA	COX16;SYNJ2BP-COX16
chr14	70368151	TA	T	SYNJ2BP
chr14	70369387	G	A	SYNJ2BP
chr14	70584371	A	G	MED6
chr14	71110478	TA	T	PCNX1
chr14	71112680	C	T	PCNX1
chr14	71114154	G	A	PCNX1
chr14	72959460	C	T	DCAF4
chr14	72970097	G	C	ZFYVE1
chr14	73219656	C	T	PSEN1
chr14	73223011	C	T	PSEN1
chr14	73276497	G	C	NUMB
chr14	73698153	T	C	DNAL1
chr14	73699253	G	A	DNAL1
chr14	73965866	AGCC	A	ENTPD5
chr14	73965871	A	AG	ENTPD5
chr14	73966426	C	A	ENTPD5
chr14	74663122	CA	C	AREL1
chr14	74902682	C	T	DLST
chr14	75132452	G	A	TMED10
chr14	75470172	CTTTTT	C	JDP2
chr14	76205070	A	G	GPATCH2L
chr14	76210012	A	G	GPATCH2L
chr14	76212401	GA	G	GPATCH2L
chr14	76212716	T	G	GPATCH2L
chr14	76780883	C	A	VASH1
chr14	76886706	CT	C	LRRC74A;LINC01629
chr14	77024972	CAAAAAAAAAA	C	IRF2BPL
chr14	77115994	C	A	CIPC
chr14	77116236	G	A	CIPC
chr14	77508378	A	G	SPTLC2
chr14	80497223	GA	G	CEP128
chr14	80497356	G	A	CEP128
chr14	80939441	G	A	CEP128
chr14	89160115	C	A	FOXN3
chr14	91458391	A	G	PPP4R3A
chr14	92064207	G	T	ATXN3
chr14	92162608	T	G	CPSF2
chr14	92163371	T	TAAAC	CPSF2
chr14	92163717	GT	G	CPSF2
chr14	92163982	G	A	CPSF2
chr14	92688420	G	T	RIN3
chr14	95088014	G	A	DICER1
chr14	95088923	T	C	DICER1
chr14	95544252	G	A	GLRX5
chr14	96089080	G	A	C14orf132
chr14	99512475	GA	G	CCDC85C
chr14	99513538	C	T	CCDC85C
chr14	100278300	CT	C	YY1
chr14	100282206	C	T	YY1
chr14	100282453	T	A	YY1
chr14	100282657	A	G	YY1
chr14	101766188	C	T	PPP2R5C
chr14	101809868	CTT	C	PPP2R5C
chr14	101912553	TG	T	PPP2R5C
chr14	101926814	C	T	PPP2R5C
chr14	102050753	A	G	DYNC1H1
chr14	102081265	A	G	HSP90AA1
chr14	102499560	G	A	TECPR2
chr14	102499659	A	G	TECPR2
chr14	102504244	C	G	ANKRD9
chr14	102727988	CA	C	RCOR1
chr14	102728172	AT	A	RCOR1
chr14	102729028	G	C	RCOR1
chr14	102729513	G	T	RCOR1
chr14	102907206	C	T	TRAF3
chr14	103136146	C	A	TNFAIP2
chr14	103519795	T	C	CKB
chr14	103557367	C	T	BAG5
chr14	103687250	C	T	KLC1
chr14	103701227	A	G	KLC1
chr14	104938021	C	T	AHNAK2
chr15	22826664	A	G	NIPA1
chr15	24909114	CCAT	C	SNHG14
chr15	34231213	TT	CC	SLC12A6
chr15	34233190	G	A	SLC12A6
chr15	34978703	AG	A	ZNF770
chr15	34978957	T	C	ZNF770
chr15	34980501	G	A	ZNF770
chr15	36626691	G	A	C15orf41
chr15	36808493	A	G	CSNK1A1P1
chr15	38355185	A	G	SPRED1
chr15	38356552	C	A	SPRED1
chr15	38485632	A	C	FAM98B
chr15	40033659	A	G	EIF2AK4
chr15	40325209	AAT	A	INAFM2
chr15	40419071	C	G	IVD
chr15	40419840	C	G	IVD
chr15	40419873	C	T	IVD
chr15	40420149	AG	A	IVD
chr15	40421107	T	C	IVD
chr15	40467560	C	T	BAHD1
chr15	40553682	C	T	CCDC32
chr15	40553753	A	G	CCDC32
chr15	40663201	A	G	KNL1
chr15	40695367	G	T	RAD51
chr15	40814230	C	T	ZFYVE19
chr15	41163894	C	T	INO80;EXD1
chr15	41299199	A	G	OIP5-AS1
chr15	41302837	AT	A	OIP5-AS1
chr15	41825925	G	C	MAPKBP1
chr15	41826773	A	G	MAPKBP1
chr15	41896166	G	A	LOC105370792
chr15	42159728	T	C	VPS39
chr15	42542764	C	T	LRRC57
chr15	42543858	A	G	LRRC57
chr15	42568393	G	T	HAUS2
chr15	42724277	A	G	CDAN1
chr15	42741398	C	T	TTBK2
chr15	43327875	A	C	LCMT2
chr15	43352562	T	C	ADAL
chr15	43359428	T	C	ZSCAN29
chr15	43370164	C	T	TUBGCP4;ZSCAN29
chr15	43406014	C	T	TP53BP1;TUBGCP4
chr15	43407691	A	C	TUBGCP4
chr15	43408732	G	T	TUBGCP4
chr15	43534359	C	T	PPIP5K1
chr15	44526287	C	T	CTDSPL2
chr15	44528415	C	T	CTDSPL2
chr15	44535087	ATTTTTT	A	EIF3J-DT
chr15	44535239	T	A	EIF3J-DT
chr15	45485146	T	C	SLC30A4
chr15	45607374	T	C	BLOC1S6
chr15	48989968	T	G	SECISBP2L
chr15	49576621	T	G	FAM227B
chr15	50277434	CAAA	C	GABPB1
chr15	50499695	TAA	T	USP8
chr15	50561374	A	G	TRPM7
chr15	50561442	T	C	TRPM7
chr15	50704342	CAAAAAA	C	SPPL2A
chr15	50706770	G	A	SPPL2A
chr15	50707503	TA	T	SPPL2A
chr15	51002798	G	A	AP4E1
chr15	51003818	G	A	AP4E1
chr15	51004210	T	C	AP4E1
chr15	51910990	CT	C	TMOD3
chr15	52121119	G	C	GNB5
chr15	52308992	C	T	MYO5A
chr15	52309373	G	T	MYO5A
chr15	52309394	C	A	MYO5A
chr15	52310554	GAAC	G	MYO5A
chr15	52550761	GA	G	ARPP19
chr15	52551636	A	AT	ARPP19
chr15	55204115	T	G	RAB27A
chr15	55355588	A	G	DNAAF4-CCPG1
chr15	55827379	C	T	NEDD4
chr15	55828523	C	T	NEDD4
chr15	55828786	T	C	NEDD4
chr15	55829156	A	C	NEDD4
chr15	56091007	C	T	RFX7
chr15	56092704	GT	G	RFX7
chr15	57287548	T	C	TCF12
chr15	57288525	G	GT	TCF12
chr15	57289603	G	A	TCF12
chr15	57289617	GTGTGTGTC	G	TCF12
chr15	58597163	T	C	ADAM10
chr15	58597520	T	C	ADAM10
chr15	58749554	C	T	ADAM10
chr15	58855449	G	T	MINDY2
chr15	58855919	CA	C	MINDY2
chr15	58860967	T	TA	MINDY2
chr15	58879687	C	T	SLTM
chr15	59136459	C	G	MYO1E
chr15	59136912	G	A	MYO1E
chr15	63065089	T	G	TPM1
chr15	63071202	C	CATTTT	TPM1
chr15	63071432	C	T	TPM1
chr15	63071538	T	C	TPM1
chr15	63141845	GT	G	LACTB
chr15	63266100	G	A	RAB8B
chr15	63267410	T	A	RAB8B
chr15	63308404	G	A	APH1B
chr15	64144005	AT	A	SNX1
chr15	65148834	G	A	CLPX
chr15	65149228	T	C	CLPX
chr15	65149375	T	C	CLPX
chr15	65381839	G	A	IGDCC4
chr15	65382913	C	T	IGDCC4
chr15	65443369	T	G	DPP8
chr15	65444354	TAC	T	DPP8
chr15	65576934	C	T	HACD3
chr15	65577458	TAC	T	HACD3
chr15	65577792	G	A	HACD3
chr15	65611060	G	A	INTS14
chr15	65889392	AT	A	RAB11A
chr15	66499263	A	G	RPL4
chr15	67192763	G	A	SMAD3
chr15	67192765	A	G	SMAD3
chr15	67194045	A	G	SMAD3
chr15	67202156	T	C	AAGAB
chr15	67806806	C	T	MAP2K5
chr15	68294436	TG	T	FEM1B
chr15	68726620	A	T	CORO2B
chr15	69406637	A	G	LOC145694
chr15	70048628	GAA	G	TLE3
chr15	71292265	T	C	THSD4
chr15	71777666	G	A	THSD4
chr15	74900522	CT	GG	FAM219B;MPI
chr15	75340082	G	A	COMMD4
chr15	75340221	G	A	COMMD4
chr15	75657861	A	G	SNX33
chr15	75658261	T	C	SNX33
chr15	75658392	T	C	SNX33
chr15	76216291	T	C	ETFA
chr15	76342339	T	C	ISL2
chr15	77046442	G	C	TSPAN3
chr15	77485062	A	G	HMG20A
chr15	77996457	A	G	TBC1D2B
chr15	77996633	G	C	TBC1D2B
chr15	77998036	C	T	TBC1D2B
chr15	78170176	C	T	ACSBG1;IDH3A
chr15	78281277	C	T	DNAJA4
chr15	78281659	G	A	DNAJA4
chr15	78500056	T	C	IREB2
chr15	78500355	A	G	IREB2
chr15	78549161	CT	C	PSMA4
chr15	78921850	C	T	CTSH
chr15	80059704	T	A	ZFAND6
chr15	80059706	G	C	ZFAND6
chr15	80137878	G	T	ZFAND6
chr15	80594055	G	A	ARNT2
chr15	80754978	GT	G	ABHD17C
chr15	81003921	AT	A	TLNRD1
chr15	82042094	T	G	MEX3B
chr15	82043157	C	T	MEX3B
chr15	83016559	TA	T	BTBD1
chr15	83016562	A	T	BTBD1
chr15	83016717	T	C	BTBD1
chr15	83017831	CT	C	BTBD1
chr15	84642662	G	A	WDR73
chr15	85744679	C	T	AKAP13
chr15	85747185	G	C	AKAP13
chr15	85747371	T	TATCA	AKAP13
chr15	85748883	C	G	AKAP13
chr15	85749240	T	A	AKAP13
chr15	88877571	G	T	HAPLN3
chr15	88913388	C	G	MFGE8
chr15	89196612	GT	G	ABHD2
chr15	89201545	A	G	ABHD2
chr15	89333834	G	A	POLG
chr15	89832278	T	C	AP3S2;ARPIN-AP3S2
chr15	89898574	T	G	ARPIN
chr15	89900196	G	C	ARPIN
chr15	89900547	G	C	ARPIN
chr15	90228924	A	G	SEMA4B
chr15	90272055	T	C	NGRN
chr15	90276487	CA	C	NGRN;GABARAPL3
chr15	90500114	C	T	IQGAP1
chr15	90642610	A	G	CRTC3-AS1
chr15	90642762	C	T	CRTC3-AS1
chr15	90930965	A	G	HDDC3
chr15	97972749	C	T	ARRDC4
chr15	98957548	G	A	IGF1R
chr15	98958988	C	T	IGF1R
chr15	99137502	G	A	TTC23
chr15	99258277	C	T	HSP90B2P
chr15	99713787	GA	G	MEF2A
chr15	99714520	T	C	MEF2A
chr15	99714854	G	T	MEF2A
chr15	99714993	CA	C	MEF2A
chr15	101175802	C	CT	CHSY1
chr15	101176378	A	G	CHSY1
chr15	101176592	G	A	CHSY1
chr15	101176795	C	CA	CHSY1
chr15	101176860	A	G	CHSY1
chr15	101304719	C	T	PCSK6
chr15	101305062	G	A	PCSK6
chr15	101642266	A	AT	TM2D3
chr15	101642277	GA	G	TM2D3
chr15	101654116	GTTAAAA	G	TARSL2
chr16	287827	TG	T	AXIN1
chr16	554425	C	T	CAPN15
chr16	673725	G	T	RHOT2
chr16	673820	C	T	RHOT2
chr16	673838	C	A	RHOT2
chr16	681933	G	A	JMJD8
chr16	729924	AC	A	CIAO3
chr16	730339	A	G	CIAO3
chr16	1309734	C	T	UBE2I
chr16	1324812	C	T	UBE2I
[truncated: 3,825 more rows]

## Sheet: SW620 candidate neoantigen
Candidate neoantigens in SW620 sample
HLA	Peptide	Gene	%Rank	BindLevel
HLA-A*02:01	FLDPRPLL	GBA2_P_nl_29	0.219	SB
HLA-A*02:01	VLWSPHPL	HECTD4_W_nl_51	1.326	WB
HLA-A*02:01	ILIDSIYI	MME_Y_nl_149	1.128	WB
HLA-A*02:01	SLFRLINL	GLS_L_nl_203	1.207	WB
HLA-A*24:02	KFFSFWIW	RPS20_S_nl_45	1.192	WB
HLA-A*24:02	FYIGKTVI	ABHD13_T_pl_77	1.302	WB
HLA-A*24:02	FPPPGMIF	MMS22L_G_pl_109	0.982	WB
HLA-A*24:02	IYDQVIKL	KIF14_L_nl_151	0.517	WB
HLA-A*24:02	SFPVGLLL	NUDC_F_pl_180	1.319	WB
HLA-A*24:02	IYFSLIYI	UCHL5_I_nl_188	0.864	WB
HLA-A*24:02	FFLPFIVW	PHACTR4_F_nl_19	1.121	WB
HLA-A*24:02	LFPFFPFF	NFYC_P_pl_230	0.575	WB
HLA-A*24:02	FPFFPFFF	NFYC_P_pl_231	1.36	WB
HLA-A*24:02	PYVHKGYF	TRAK1_K_pl_289	1.519	WB
HLA-A*24:02	LYSTSWNL	ZNF506_S_nl_300	0.957	WB
HLA-A*24:02	TFRFSPLF	ZNF789_T_nl_347	1.052	WB
HLA-A*24:02	VWVHPVYL	GOLPH3L_V_pl_36	1.538	WB
HLA-A*24:02	TYKLVITI	HEBP2_L_pl_365	0.518	WB
HLA-A*24:02	FYILNLFF	LIN7C_F_nl_398	0.583	WB
HLA-B*07:02	APFNIKVF	GOSR1_P_pl_6	0.617	WB
HLA-B*07:02	DPRPLLQL	GBA2_P_nl_31	0.523	WB
HLA-B*07:02	FPPPGMIF	MMS22L_G_pl_109	0.64	WB
HLA-B*07:02	IPSLFRLI	GLS_L_nl_201	1.327	WB
HLA-B*07:02	MPARVFHL	KLHL36_R_pl_224	0.287	SB
HLA-B*07:02	KPFRTYYI	MYSM1_Y_nl_256	0.889	WB
HLA-B*07:02	EPRPRLQL	SPPL3_E_nl_296	0.157	SB
HLA-C*07:02	FLDPRPLL	GBA2_P_nl_29	0.65	WB
HLA-C*07:02	FYIGKTVI	ABHD13_T_pl_77	0.832	WB
HLA-C*07:02	FPPPGMIF	MMS22L_G_pl_109	1.504	WB
HLA-C*07:02	IYDQVIKL	KIF14_L_nl_151	0.149	SB
HLA-C*07:02	SFPVGLLL	NUDC_F_pl_180	1.71	WB
HLA-C*07:02	TFHGIYSL	ZKSCAN1_T_nl_24	1.74	WB
HLA-C*07:02	LRLELHFF	C17orf75_H_pl_3	1.245	WB
HLA-C*07:02	VHPVYLPM	GOLPH3L_V_pl_36	1.742	WB
HLA-C*07:02	FYILNLFF	LIN7C_F_nl_398	1.013	WB
HLA-C*07:02	WRKVVTLL	MOB1A_L_pl_400	1.594	WB
HLA-C*07:04	FLDPRPLL	GBA2_P_nl_29	0.016	SB
HLA-C*07:04	FYIGKTVI	ABHD13_T_pl_77	0.717	WB
HLA-C*07:04	IYDQVIKL	KIF14_L_nl_151	0.111	SB
HLA-C*07:04	AHELSHVL	CTCF_V_pl_160	1.017	WB
HLA-C*07:04	SFPVGLLL	NUDC_F_pl_180	1.607	WB
HLA-C*07:04	STEPRPRL	SPPL3_E_nl_294	1.573	WB
HLA-A*02:01	FLFLDPRPL	GBA2_P_nl_29	0.234	SB
HLA-A*02:01	FLDPRPLLQ	GBA2_P_nl_31	1.361	WB
HLA-A*02:01	LVLWSPHPL	HECTD4_W_nl_47	1.973	WB
HLA-A*02:01	LLLILSFPL	ATE1_S_nl_116	1.65	WB
HLA-A*02:01	VISALPINV	FAM20B_I_pl_122	0.271	SB
HLA-A*02:01	YILIDSIYI	MME_Y_nl_142	0.73	WB
HLA-A*02:01	FIYDQVIKL	KIF14_L_nl_144	0.004	SB
HLA-A*02:01	QVIKLIFYL	KIF14_L_nl_148	0.586	WB
HLA-A*02:01	KLIFYLWDL	KIF14_L_nl_151	0.546	WB
HLA-A*02:01	ILAHELSHV	CTCF_V_pl_153	0.032	SB
HLA-A*02:01	GLGTLSFPV	NUDC_F_pl_167	0.504	WB
HLA-A*02:01	GTLSFPVGL	NUDC_F_pl_169	0.721	WB
HLA-A*02:01	FIYFSLIYI	UCHL5_I_nl_179	0.618	WB
HLA-A*02:01	LLIFFLPFI	PHACTR4_F_nl_18	0.993	WB
HLA-A*02:01	LIFFLPFIV	PHACTR4_F_nl_18	1.757	WB
HLA-A*02:01	LLIRGVFFV	SLC26A2_V_pl_18	0.1	SB
HLA-A*02:01	ELQLHIPSL	GLS_L_nl_188	0.649	WB
HLA-A*02:01	SLFRLINLT	GLS_L_nl_195	1.7	WB
HLA-A*02:01	KLPSHNLFI	EDEM3_I_nl_197	0.281	SB
HLA-A*02:01	RVFHLIPFL	KLHL36_R_pl_216	0.224	SB
HLA-A*02:01	FLFPFFPFF	NFYC_P_pl_219	0.526	WB
HLA-A*02:01	LTFHGIYSL	ZKSCAN1_T_nl_23	0.601	WB
HLA-A*02:01	GLEVQHHKL	GALC_K_nl_262	1.27	WB
HLA-A*02:01	KLHWNILQA	GALC_K_nl_269	0.234	SB
HLA-A*02:01	QLYSTSWNL	ZNF506_S_nl_286	0.101	SB
HLA-A*02:01	FINAKKILI	SUZ12_I_nl_293	1.616	WB
HLA-A*02:01	GLSALLPDA	ARHGEF18_L_nl_3	1.299	WB
HLA-A*02:01	CLLWLQNTL	ABT1_Q_pl_318	1.641	WB
HLA-A*02:01	LLWLQNTLI	ABT1_Q_pl_319	0.68	WB
HLA-A*02:01	WLQNTLITL	ABT1_Q_pl_321	0.164	SB
HLA-A*02:01	KMFIGCVWV	GOLPH3L_V_pl_33	1.088	WB
HLA-A*02:01	CVWVHPVYL	GOLPH3L_V_pl_34	1.494	WB
HLA-A*02:01	ALRVLIPSI	ITGAV_L_nl_352	1.15	WB
HLA-A*02:01	LIPSITHKV	ITGAV_L_nl_356	0.176	SB
HLA-A*02:01	LLFFHIRPL	DIP2B_L_pl_359	0.974	WB
HLA-A*24:02	LFLDPRPLL	GBA2_P_nl_30	0.463	SB
HLA-A*24:02	SFRTLLVYI	CD302_Y_pl_52	1.568	WB
HLA-A*24:02	QNAAVAPHF	FGFR1_V_pl_59	1.986	WB
HLA-A*24:02	VFYIGKTVI	ABHD13_T_pl_74	0.841	WB
HLA-A*24:02	FYIGKTVIL	ABHD13_T_pl_75	0.092	SB
HLA-A*24:02	IFLILALRF	NT5C3A_L_pl_83	0.261	SB
HLA-A*24:02	ILALRFFFF	NT5C3A_L_pl_86	0.773	WB
HLA-A*24:02	LFPPPGMIF	MMS22L_G_pl_105	0.024	SB
HLA-A*24:02	FPPPGMIFF	MMS22L_G_pl_106	1.136	WB
HLA-A*24:02	IFALLLKNI	TRIM33_A_pl_112	1.182	WB
HLA-A*24:02	KAPLLLLLL	PDE3A_K_nl_124	1.625	WB
HLA-A*24:02	EYILIDSIY	MME_Y_nl_141	1.516	WB
HLA-A*24:02	IYDQVIKLI	KIF14_L_nl_145	0.063	SB
HLA-A*24:02	VIKLIFYLW	KIF14_L_nl_149	1.992	WB
HLA-A*24:02	IYFSLIYIF	UCHL5_I_nl_180	0.024	SB
HLA-A*24:02	IFFLPFIVW	PHACTR4_F_nl_18	0.37	SB
HLA-A*24:02	FFLPFIVWI	PHACTR4_F_nl_18	1.759	WB
HLA-A*24:02	LQLHIPSLF	GLS_L_nl_189	0.565	WB
HLA-A*24:02	LHIPSLFRL	GLS_L_nl_191	0.789	WB
HLA-A*24:02	HIPSLFRLI	GLS_L_nl_192	1.356	WB
HLA-A*24:02	KLPSHNLFI	EDEM3_I_nl_197	1.142	WB
HLA-A*24:02	YFLFPFFPF	NFYC_P_pl_218	0.395	SB
HLA-A*24:02	FLFPFFPFF	NFYC_P_pl_219	0.499	SB
HLA-A*24:02	LFPFFPFFF	NFYC_P_pl_220	0.1	SB
HLA-A*24:02	TMIKSFLTF	ZKSCAN1_T_nl_23	0.102	SB
HLA-A*24:02	TFHGIYSLF	ZKSCAN1_T_nl_23	0.037	SB
HLA-A*24:02	KPFRTYYIF	MYSM1_Y_nl_244	1.203	WB
HLA-A*24:02	YYIFSPVSY	MYSM1_Y_nl_249	0.157	SB
HLA-A*24:02	QHHKLHWNI	GALC_K_nl_266	1.738	WB
HLA-A*24:02	LLQLYSTSW	ZNF506_S_nl_284	1.968	WB
HLA-A*24:02	LYSTSWNLY	ZNF506_S_nl_287	0.684	WB
HLA-A*24:02	SVLRLELHF	C17orf75_H_pl_3	0.865	WB
HLA-A*24:02	VLRLELHFF	C17orf75_H_pl_3	1.261	WB
HLA-A*24:02	LRLELHFFF	C17orf75_H_pl_3	1.462	WB
HLA-A*24:02	TFRFSPLFL	ZNF789_T_nl_328	0.811	WB
HLA-A*24:02	TYKLVITIV	HEBP2_L_pl_347	0.546	WB
HLA-A*24:02	KLVITIVVF	HEBP2_L_pl_349	2	WB
HLA-A*24:02	YFYILNLFF	LIN7C_F_nl_378	0.408	SB
HLA-B*07:02	APFNIKVFA	GOSR1_P_pl_6	0.887	WB
HLA-B*07:02	LVLWSPHPL	HECTD4_W_nl_47	1.9	WB
HLA-B*07:02	APLLQNAAV	FGFR1_V_pl_55	0.211	SB
HLA-B*07:02	SPLFPPPGM	MMS22L_G_pl_103	0.053	SB
HLA-B*07:02	FPPPGMIFF	MMS22L_G_pl_106	0.534	WB
HLA-B*07:02	LAHELSHVL	CTCF_V_pl_154	1.157	WB
HLA-B*07:02	APAGQRPFF	DIDO1_F_nl_159	0.043	SB
HLA-B*07:02	FPVGLLLHI	NUDC_F_pl_173	1.019	WB
HLA-B*07:02	LPSHNLFIV	EDEM3_I_nl_198	1.594	WB
HLA-B*07:02	MPARVFHLI	KLHL36_R_pl_213	0.385	SB
HLA-B*07:02	KPFRTYYIF	MYSM1_Y_nl_244	0.451	SB
HLA-B*07:02	NPISKNIII	C1RL_S_nl_257	0.536	WB
HLA-B*07:02	ASTEPRPRL	SPPL3_E_nl_279	1.397	WB
HLA-B*07:02	QPFINAKKI	SUZ12_I_nl_291	1.042	WB
HLA-B*07:02	CPALLILKL	SPHAR_L_pl_329	0.836	WB
HLA-C*07:02	FLFLDPRPL	GBA2_P_nl_29	1.111	WB
HLA-C*07:02	LFLDPRPLL	GBA2_P_nl_30	0.463	SB
HLA-C*07:02	FFFVVVVVL	UHMK1_F_pl_40	0.644	WB
HLA-C*07:02	NSFRTLLVY	CD302_Y_pl_51	1.474	WB
HLA-C*07:02	FRTLLVYII	CD302_Y_pl_53	1.357	WB
HLA-C*07:02	FYIGKTVIL	ABHD13_T_pl_75	0.008	SB
HLA-C*07:02	TVILGILSY	ABHD13_T_pl_80	1.273	WB
HLA-C*07:02	LFPPPGMIF	MMS22L_G_pl_105	0.068	SB
HLA-C*07:02	FPPPGMIFF	MMS22L_G_pl_106	0.463	SB
HLA-C*07:02	EYILIDSIY	MME_Y_nl_141	0.825	WB
HLA-C*07:02	FIYDQVIKL	KIF14_L_nl_144	0.089	SB
HLA-C*07:02	IYDQVIKLI	KIF14_L_nl_145	0.249	SB
HLA-C*07:02	LAHELSHVL	CTCF_V_pl_154	1.211	WB
HLA-C*07:02	LSFPVGLLL	NUDC_F_pl_171	1.199	WB
HLA-C*07:02	SFIYFSLIY	UCHL5_I_nl_178	0.899	WB
HLA-C*07:02	IYFSLIYIF	UCHL5_I_nl_180	0.161	SB
HLA-C*07:02	FFLPFIVWI	PHACTR4_F_nl_18	1.629	WB
HLA-C*07:02	LHIPSLFRL	GLS_L_nl_191	0.198	SB
HLA-C*07:02	FYRQGGVER	MTMR12_R_pl_208	1.336	WB
HLA-C*07:02	ARVFHLIPF	KLHL36_R_pl_215	0.454	SB
HLA-C*07:02	RVFHLIPFL	KLHL36_R_pl_216	1.739	WB
HLA-C*07:02	YFLFPFFPF	NFYC_P_pl_218	1.524	WB
HLA-C*07:02	FLFPFFPFF	NFYC_P_pl_219	0.362	SB
HLA-C*07:02	LFPFFPFFF	NFYC_P_pl_220	0.662	WB
HLA-C*07:02	MRKHLPLPH	TBC1D16_R_pl_22	1.952	WB
HLA-C*07:02	SRAWWHAPV	GPN2_V_nl_225	1.805	WB
HLA-C*07:02	TMIKSFLTF	ZKSCAN1_T_nl_23	0.92	WB
HLA-C*07:02	SFLTFHGIY	ZKSCAN1_T_nl_23	1.243	WB
HLA-C*07:02	TFHGIYSLF	ZKSCAN1_T_nl_23	0.36	SB
HLA-C*07:02	YYIFSPVSY	MYSM1_Y_nl_249	0.006	SB
HLA-C*07:02	HHKLHWNIL	GALC_K_nl_267	0.798	WB
HLA-C*07:02	LYSTSWNLY	ZNF506_S_nl_287	0.407	SB
HLA-C*07:02	INAKKILIY	SUZ12_I_nl_294	1.443	WB
HLA-C*07:02	AREGLSALL	ARHGEF18_L_nl_3	0.774	WB
HLA-C*07:02	LRLELHFFF	C17orf75_H_pl_3	0.193	SB
HLA-C*07:02	TFRFSPLFL	ZNF789_T_nl_328	1.006	WB
HLA-C*07:02	TYKLVITIV	HEBP2_L_pl_347	1.534	WB
HLA-C*07:02	VLIPSITHK	ITGAV_L_nl_355	1.813	WB
HLA-C*07:02	RRLGITADM	DRAM2_R_nl_371	0.446	SB
HLA-C*07:02	YFYILNLFF	LIN7C_F_nl_378	0.652	WB
HLA-C*07:02	WRKVVTLLF	MOB1A_L_pl_380	0.384	SB
HLA-C*07:04	FLFLDPRPL	GBA2_P_nl_29	0.645	WB
HLA-C*07:04	LFLDPRPLL	GBA2_P_nl_30	0.306	SB
HLA-C*07:04	FLDPRPLLQ	GBA2_P_nl_31	1.617	WB
HLA-C*07:04	FFFVVVVVL	UHMK1_F_pl_40	0.879	WB
HLA-C*07:04	VFYIGKTVI	ABHD13_T_pl_74	1.172	WB
HLA-C*07:04	FYIGKTVIL	ABHD13_T_pl_75	0.014	SB
HLA-C*07:04	LFPPPGMIF	MMS22L_G_pl_105	0.256	SB
HLA-C*07:04	FPPPGMIFF	MMS22L_G_pl_106	0.796	WB
HLA-C*07:04	KAPLLLLLL	PDE3A_K_nl_124	1.989	WB
HLA-C*07:04	FIYDQVIKL	KIF14_L_nl_144	0.017	SB
HLA-C*07:04	IYDQVIKLI	KIF14_L_nl_145	0.043	SB
HLA-C*07:04	ILAHELSHV	CTCF_V_pl_153	1.176	WB
HLA-C*07:04	LAHELSHVL	CTCF_V_pl_154	0.18	SB
HLA-C*07:04	LSFPVGLLL	NUDC_F_pl_171	0.984	WB
HLA-C*07:04	IYFSLIYIF	UCHL5_I_nl_180	1.04	WB
HLA-C*07:04	FFLPFIVWI	PHACTR4_F_nl_18	1.614	WB
HLA-C*07:04	ELQLHIPSL	GLS_L_nl_188	1.046	WB
HLA-C*07:04	LHIPSLFRL	GLS_L_nl_191	0.401	SB
HLA-C*07:04	HIPSLFRLI	GLS_L_nl_192	1.928	WB
HLA-C*07:04	KLPSHNLFI	EDEM3_I_nl_197	0.362	SB
HLA-C*07:04	RVFHLIPFL	KLHL36_R_pl_216	1.238	WB
HLA-C*07:04	FLFPFFPFF	NFYC_P_pl_219	0.7	WB
HLA-C*07:04	RAWWHAPVI	GPN2_V_nl_226	1.277	WB
HLA-C*07:04	TMIKSFLTF	ZKSCAN1_T_nl_23	1.567	WB
HLA-C*07:04	LTFHGIYSL	ZKSCAN1_T_nl_23	1.557	WB
HLA-C*07:04	NKPFRTYYI	MYSM1_Y_nl_243	1.329	WB
HLA-C*07:04	YYIFSPVSY	MYSM1_Y_nl_249	0.416	SB
HLA-C*07:04	ISKNIIIIL	C1RL_S_nl_259	0.937	WB
HLA-C*07:04	GLEVQHHKL	GALC_K_nl_262	1.67	WB
HLA-C*07:04	HHKLHWNIL	GALC_K_nl_267	0.845	WB
HLA-C*07:04	ASTEPRPRL	SPPL3_E_nl_279	1.076	WB
HLA-C*07:04	TEPRPRLQL	SPPL3_E_nl_281	0.962	WB
HLA-C*07:04	QLYSTSWNL	ZNF506_S_nl_286	1.573	WB
HLA-C*07:04	FINAKKILI	SUZ12_I_nl_293	0.489	SB
HLA-C*07:04	NAKKILIYI	SUZ12_I_nl_295	1.196	WB
HLA-C*07:04	AREGLSALL	ARHGEF18_L_nl_3	0.539	WB
HLA-C*07:04	WLQNTLITL	ABT1_Q_pl_321	1.499	WB
HLA-C*07:04	LRLELHFFF	C17orf75_H_pl_3	1.769	WB
HLA-C*07:04	TFRFSPLFL	ZNF789_T_nl_328	0.934	WB
HLA-C*07:04	TYKLVITIV	HEBP2_L_pl_347	1.716	WB
HLA-C*07:04	LIPSITHKV	ITGAV_L_nl_356	0.468	SB
HLA-C*07:04	YFYILNLFF	LIN7C_F_nl_378	1.923	WB
HLA-A*02:01	FLFLDPRPLL	GBA2_P_nl_30	0.119	SB
HLA-A*02:01	FLDPRPLLQL	GBA2_P_nl_32	0.022	SB
HLA-A*02:01	FLVLWSPHPL	HECTD4_W_nl_42	1.019	WB
HLA-A*02:01	TFIYDQVIKL	KIF14_L_nl_137	0.745	WB
HLA-A*02:01	FIYDQVIKLI	KIF14_L_nl_138	0.431	SB
HLA-A*02:01	VILAHELSHV	CTCF_V_pl_147	1.02	WB
HLA-A*02:01	ILAHELSHVL	CTCF_V_pl_148	0.486	SB
HLA-A*02:01	TLSFPVGLLL	NUDC_F_pl_162	0.808	WB
HLA-A*02:01	ILISFIYFSL	UCHL5_I_nl_167	1.432	WB
HLA-A*02:01	KELQLHIPSL	GLS_L_nl_179	1.417	WB
HLA-A*02:01	QLHIPSLFRL	GLS_L_nl_182	0.741	WB
HLA-A*02:01	FKLPSHNLFI	EDEM3_I_nl_189	1.54	WB
HLA-A*02:01	KLPSHNLFIV	EDEM3_I_nl_190	0.982	WB
HLA-A*02:01	FLTFHGIYSL	ZKSCAN1_T_nl_22	0.213	SB
HLA-A*02:01	LQLYSTSWNL	ZNF506_S_nl_269	1.627	WB
HLA-A*02:01	LWLQNTLITL	ABT1_Q_pl_301	1.141	WB
HLA-A*02:01	VLIPSITHKV	ITGAV_L_nl_333	0.082	SB
HLA-A*24:02	FLFLDPRPLL	GBA2_P_nl_30	1.493	WB
HLA-A*24:02	LWSPHPLNGL	HECTD4_W_nl_45	0.916	WB
HLA-A*24:02	VFYIGKTVIL	ABHD13_T_pl_71	0.344	SB
HLA-A*24:02	VIFLILALRF	NT5C3A_L_pl_79	1.976	WB
HLA-A*24:02	IFLILALRFF	NT5C3A_L_pl_80	1.408	WB
HLA-A*24:02	PLFPPPGMIF	MMS22L_G_pl_99	0.278	SB
HLA-A*24:02	LFPPPGMIFF	MMS22L_G_pl_100	0.094	SB
HLA-A*24:02	IFALLLKNIF	TRIM33_A_pl_107	1.088	WB
HLA-A*24:02	EYILIDSIYI	MME_Y_nl_135	1.491	WB
HLA-A*24:02	TFIYDQVIKL	KIF14_L_nl_137	1.434	WB
HLA-A*24:02	FIYDQVIKLI	KIF14_L_nl_138	1.504	WB
HLA-A*24:02	IYDQVIKLIF	KIF14_L_nl_139	0.085	SB
HLA-A*24:02	SFPVGLLLHI	NUDC_F_pl_164	1.244	WB
HLA-A*24:02	FIYFSLIYIF	UCHL5_I_nl_171	0.683	WB
HLA-A*24:02	IYFSLIYIFF	UCHL5_I_nl_172	0.247	SB
HLA-A*24:02	QYFLFPFFPF	NFYC_P_pl_207	0.333	SB
HLA-A*24:02	YFLFPFFPFF	NFYC_P_pl_208	0.392	SB
HLA-A*24:02	FLFPFFPFFF	NFYC_P_pl_209	0.695	WB
HLA-A*24:02	MTMIKSFLTF	ZKSCAN1_T_nl_21	1.176	WB
HLA-A*24:02	LTFHGIYSLF	ZKSCAN1_T_nl_22	0.854	WB
HLA-A*24:02	TYYIFSPVSY	MYSM1_Y_nl_235	0.899	WB
HLA-A*24:02	LYSTSWNLYW	ZNF506_S_nl_271	0.363	SB
HLA-A*24:02	LWLQNTLITL	ABT1_Q_pl_301	1.174	WB
HLA-A*24:02	VWVHPVYLPM	GOLPH3L_V_pl_32	1.693	WB
HLA-A*24:02	VHPVYLPMEW	GOLPH3L_V_pl_32	1.149	WB
HLA-A*24:02	MYFYILNLFF	LIN7C_F_nl_352	0.438	SB
HLA-B*07:02	GPQGAGNWGL	AGPAT2_W_nl_10	0.505	WB
HLA-B*07:02	KSPLFPPPGM	MMS22L_G_pl_97	0.329	SB
HLA-B*07:02	SPLFPPPGMI	MMS22L_G_pl_98	0.406	SB
HLA-B*07:02	FPPPGMIFFL	MMS22L_G_pl_101	1.217	WB
HLA-B*07:02	IPLKIGTIYL	BID_L_nl_112	0.283	SB
HLA-B*07:02	IPLKIGTIYL	BID_L_nl_122	0.283	SB
HLA-B*07:02	DAPAGQRPFF	DIDO1_F_nl_153	1.345	WB
HLA-B*07:02	APAGQRPFFK	DIDO1_F_nl_154	1.255	WB
HLA-B*07:02	APLVFNRIPV	ANO6_R_nl_156	0.936	WB
HLA-B*07:02	IPSLFRLINL	GLS_L_nl_185	0.513	WB
HLA-B*07:02	QLRAGAAAAL	SREBF1_Q_nl_273	1.804	WB
HLA-B*07:02	QPFINAKKIL	SUZ12_I_nl_274	0.557	WB
HLA-B*07:02	LAREGLSALL	ARHGEF18_L_nl_2	0.902	WB
HLA-B*07:02	YCPALLILKL	SPHAR_L_pl_307	1.324	WB
HLA-C*07:02	FLFLDPRPLL	GBA2_P_nl_30	1.983	WB
HLA-C*07:02	FLDPRPLLQL	GBA2_P_nl_32	0.684	WB
HLA-C*07:02	VFYIGKTVIL	ABHD13_T_pl_71	1.36	WB
HLA-C*07:02	LFPPPGMIFF	MMS22L_G_pl_100	0.57	WB
HLA-C*07:02	TFIYDQVIKL	KIF14_L_nl_137	1.389	WB
HLA-C*07:02	IYDQVIKLIF	KIF14_L_nl_139	0.492	SB
HLA-C*07:02	YFLFPFFPFF	NFYC_P_pl_208	1.831	WB
HLA-C*07:02	TYYIFSPVSY	MYSM1_Y_nl_235	0.317	SB
HLA-C*07:02	YYIFSPVSYA	MYSM1_Y_nl_236	1.606	WB
HLA-C*07:04	FLFLDPRPLL	GBA2_P_nl_30	1.407	WB
HLA-C*07:04	FLDPRPLLQL	GBA2_P_nl_32	0.022	SB
HLA-C*07:04	IYDQVIKLIF	KIF14_L_nl_139	1.73	WB
HLA-A*02:01	IFLFLDPRPLL	GBA2_P_nl_29	1.617	WB
HLA-A*02:01	FLFLDPRPLLQ	GBA2_P_nl_30	1.31	WB
HLA-A*02:01	LFLDPRPLLQL	GBA2_P_nl_31	0.692	WB
HLA-A*02:01	VLWSPHPLNGL	HECTD4_W_nl_39	0.779	WB
HLA-A*02:01	KSPLFPPPGMI	MMS22L_G_pl_91	1.578	WB
HLA-A*02:01	KTFIYDQVIKL	KIF14_L_nl_128	0.413	SB
HLA-A*02:01	KLIFYLWDLTL	KIF14_L_nl_137	1.553	WB
HLA-A*02:01	KVILAHELSHV	CTCF_V_pl_139	0.95	WB
HLA-A*02:01	GLGTLSFPVGL	NUDC_F_pl_150	0.554	WB
HLA-A*02:01	SLFRLINLTNL	GLS_L_nl_177	1.75	WB
HLA-A*02:01	ALAREGLSALL	ARHGEF18_L_nl_2	1.376	WB
HLA-A*02:01	LLWLQNTLITL	ABT1_Q_pl_271	0.971	WB
HLA-A*02:01	RVLIPSITHKV	ITGAV_L_nl_302	1.559	WB
HLA-A*02:01	VLIPSITHKVG	ITGAV_L_nl_303	1.679	WB
HLA-A*24:02	IFLFLDPRPLL	GBA2_P_nl_29	1.465	WB
HLA-A*24:02	LFLDPRPLLQL	GBA2_P_nl_31	1.284	WB
HLA-A*24:02	IVFYIGKTVIL	ABHD13_T_pl_66	0.534	WB
HLA-A*24:02	FYIGKTVILGI	ABHD13_T_pl_68	1.257	WB
HLA-A*24:02	SPLFPPPGMIF	MMS22L_G_pl_92	0.138	SB
HLA-A*24:02	PLFPPPGMIFF	MMS22L_G_pl_93	0.822	WB
HLA-A*24:02	LFPPPGMIFFL	MMS22L_G_pl_94	0.472	SB
HLA-A*24:02	TFIYDQVIKLI	KIF14_L_nl_129	1.733	WB
HLA-A*24:02	FIYDQVIKLIF	KIF14_L_nl_130	1.635	WB
HLA-A*24:02	IYDQVIKLIFY	KIF14_L_nl_131	1.355	WB
HLA-A*24:02	SFIYFSLIYIF	UCHL5_I_nl_160	0.573	WB
HLA-A*24:02	KFKLPSHNLFI	EDEM3_I_nl_179	1.104	WB
HLA-A*24:02	QYFLFPFFPFF	NFYC_P_pl_193	0.22	SB
HLA-A*24:02	YFLFPFFPFFF	NFYC_P_pl_194	0.667	WB
HLA-A*24:02	SFLTFHGIYSL	ZKSCAN1_T_nl_20	1.837	WB
HLA-A*24:02	FLTFHGIYSLF	ZKSCAN1_T_nl_20	1.816	WB
HLA-A*24:02	RTYYIFSPVSY	MYSM1_Y_nl_215	1.029	WB
HLA-A*24:02	YYIFSPVSYAF	MYSM1_Y_nl_217	0.032	SB
HLA-A*24:02	LYCPALLILKL	SPHAR_L_pl_276	0.682	WB
HLA-A*24:02	TYKLVITIVVF	HEBP2_L_pl_295	0.831	WB
HLA-B*07:02	APFNIKVFASI	GOSR1_P_pl_6	0.72	WB
HLA-B*07:02	GPQGAGNWGLL	AGPAT2_W_nl_11	0.651	WB
HLA-B*07:02	LKSPLFPPPGM	MMS22L_G_pl_90	1.342	WB
HLA-B*07:02	SPLFPPPGMIF	MMS22L_G_pl_92	0.197	SB
HLA-B*07:02	FPPPGMIFFLM	MMS22L_G_pl_95	1.979	WB
HLA-B*07:02	LDAPAGQRPFF	DIDO1_F_nl_145	1.19	WB
HLA-B*07:02	MPARVFHLIPF	KLHL36_R_pl_189	1.135	WB
HLA-B*07:02	NPISKNIIIIL	C1RL_S_nl_223	1.084	WB
HLA-C*07:02	SPLFPPPGMIF	MMS22L_G_pl_92	0.747	WB
HLA-C*07:02	LFPPPGMIFFL	MMS22L_G_pl_94	1.881	WB
HLA-C*07:02	IYDQVIKLIFY	KIF14_L_nl_131	1.224	WB
HLA-C*07:02	RTYYIFSPVSY	MYSM1_Y_nl_215	1.371	WB
HLA-C*07:02	YYIFSPVSYAF	MYSM1_Y_nl_217	0.381	SB
HLA-C*07:04	LFLDPRPLLQL	GBA2_P_nl_31	0.625	WB

## Sheet: COLO205 candidate neoantigen
Candidate neoantigens in COLO205 sample
HLA	Peptide	Gene	%Rank	BindLevel
HLA-A*02:01	YLSNLIYL	USP14_I_nl_66	0.506	WB
HLA-A*02:01	LFPIKWEL	GPATCH11_E_pl_2	1.482	WB
HLA-A*02:01	FLFHEYTV	GSTA4_H_nl_384	0.417	SB
HLA-B*07:02	GPQHVNAL	NT5C3B_N_nl_181	0.248	SB
HLA-B*07:02	PDYSPRTL	EIF1AD_P_nl_232	1.059	WB
HLA-B*07:02	SPRTLIVL	EIF1AD_P_nl_235	0.038	SB
HLA-B*07:02	VPQVISSV	FXYD5_V_pl_300	0.817	WB
HLA-B*07:02	SPLLLLAI	ATE1_L_nl_319	1.023	WB
HLA-B*07:02	SPKRFSAP	PTPN21_S_pl_332	1.698	WB
HLA-B*07:02	DPAPQAPL	TOB2_Q_pl_367	1.424	WB
HLA-B*07:02	APQAPLQA	TOB2_Q_pl_369	1.513	WB
HLA-B*07:02	TPRWMFGF	REEP4_M_pl_400	1.377	WB
HLA-B*08:01	ALFCRKSL	PFKFB3_A_pl_10	0.454	SB
HLA-B*08:01	CLLNRICL	ARHGAP5_C_nl_13	1.846	WB
HLA-B*08:01	LLNRICLL	ARHGAP5_C_nl_14	1.66	WB
HLA-B*08:01	IILARLVL	KIF1B_A_nl_79	0.453	SB
HLA-B*08:01	LIIGRIIL	NT5DC3_I_pl_88	0.544	WB
HLA-B*08:01	HHIRLVFL	DCAF11_H_nl_93	1.741	WB
HLA-B*08:01	SFRKELTF	OGFRL1_T_pl_104	1.278	WB
HLA-B*08:01	GPQHVNAL	NT5C3B_N_nl_181	1.088	WB
HLA-B*08:01	LIIHTHTF	UHMK1_H_nl_200	1.669	WB
HLA-B*08:01	YFTKPLFL	IGF1R_L_nl_206	0.903	WB
HLA-B*08:01	LFPIKWEL	GPATCH11_E_pl_2	0.945	WB
HLA-B*08:01	SPRTLIVL	EIF1AD_P_nl_235	0.25	SB
HLA-B*08:01	YIIRHIFF	CD302_Y_pl_260	1.108	WB
HLA-B*08:01	ELSKYHKF	SENP2_S_nl_284	0.674	WB
HLA-B*08:01	IILARLVL	KIF1B_A_nl_296	0.453	SB
HLA-B*08:01	TIALRSLL	RNF7_I_nl_335	0.491	SB
HLA-B*08:01	VFFVKEEL	ERICH1_V_pl_355	0.705	WB
HLA-C*07:02	IYLSNLIY	USP14_I_nl_65	1.21	WB
HLA-C*07:02	HHIRLVFL	DCAF11_H_nl_93	1.531	WB
HLA-C*07:02	FRKELTFF	OGFRL1_T_pl_105	0.356	SB
HLA-C*07:02	IHFSFLML	VPS36_L_nl_108	1.551	WB
HLA-C*07:02	VFFSLETY	NPHP3-ACAD11_V_	1.662	WB
HLA-C*07:02	IYKYVTKY	ARL6IP5_Y_nl_14	0.562	WB
HLA-C*07:02	IYFPILRL	ST6GALNAC3_I_nl	0.197	SB
HLA-C*07:02	THTFTQAY	UHMK1_H_nl_204	1.043	WB
HLA-C*07:02	YFTKPLFL	IGF1R_L_nl_206	0.725	WB
HLA-C*07:02	LFPIKWEL	GPATCH11_E_pl_2	1.828	WB
HLA-C*07:02	IYLESRHM	FXR1_M_nl_238	0.638	WB
HLA-C*07:02	MYSKGTIY	SDAD1_M_pl_245	0.815	WB
HLA-C*07:02	VYIIRHIF	CD302_Y_pl_259	0.418	SB
HLA-C*07:02	VFFVKEEL	ERICH1_V_pl_355	1.74	WB
HLA-C*07:02	FHEYTVKL	GSTA4_H_nl_386	0.775	WB
HLA-A*02:01	CLLNRICLL	ARHGAP5_C_nl_14	1.496	WB
HLA-A*02:01	CIDKALPPV	FAM20B_D_pl_56	1.191	WB
HLA-A*02:01	FITEKSGKL	CAND1_T_nl_60	1.777	WB
HLA-A*02:01	YLSNLIYLV	USP14_I_nl_68	0.022	SB
HLA-A*02:01	GLLAPVLII	NT5DC3_I_pl_83	0.612	WB
HLA-A*02:01	LLLFNLSGL	PSIP1_L_pl_111	0.874	WB
HLA-A*02:01	ILYLISFLV	PLA2G12A_S_pl_1	0.703	WB
HLA-A*02:01	YLISFLVNV	PLA2G12A_S_pl_1	0.027	SB
HLA-A*02:01	KIYFPILRL	ST6GALNAC3_I_nl	0.396	SB
HLA-A*02:01	KLFKIVITF	PPP4R2_K_nl_155	0.505	WB
HLA-A*02:01	NLGPQHVNA	NT5C3B_N_nl_172	1.597	WB
HLA-A*02:01	SLIIHTHTF	UHMK1_H_nl_192	1.377	WB
HLA-A*02:01	RLFPIKWEL	GPATCH11_E_pl_2	0.009	SB
HLA-A*02:01	VLRLLEVSL	JRKL_L_pl_217	1.256	WB
HLA-A*02:01	YLESRHMTF	FXR1_M_nl_230	1.828	WB
HLA-A*02:01	YIIRHIFFT	CD302_Y_pl_249	1.186	WB
HLA-A*02:01	KILTSINSI	PARP11_I_pl_273	0.624	WB
HLA-A*02:01	ILTSINSIL	PARP11_I_pl_274	0.74	WB
HLA-A*02:01	AVPQVISSV	FXYD5_V_pl_285	0.296	SB
HLA-A*02:01	LLLLAIWPA	ATE1_L_nl_304	1.148	WB
HLA-A*02:01	NLSPKRFSA	PTPN21_S_pl_314	1.412	WB
HLA-A*02:01	FLIKGDTPI	DEPDC1_L_nl_342	0.172	SB
HLA-A*02:01	ILIPSVKEV	ITPKB_I_nl_357	0.008	SB
HLA-B*07:02	IPQIITTTV	SLMAP_T_nl_3	0.233	SB
HLA-B*07:02	IPNIEHLII	MZT1_I_pl_10	0.548	WB
HLA-B*07:02	APVLIIGRI	NT5DC3_I_pl_86	0.933	WB
HLA-B*07:02	RVHNHKIQI	RUFY2_K_pl_120	1.177	WB
HLA-B*07:02	LPFFCILNL	TMEM33_C_nl_138	1.353	WB
HLA-B*07:02	VPYLEVKYI	PROSER1_L_pl_14	0.9	WB
HLA-B*07:02	KIYFPILRL	ST6GALNAC3_I_nl	1.913	WB
HLA-B*07:02	FTKPLFLPL	IGF1R_L_nl_201	1.46	WB
HLA-B*07:02	TPTLFMRVL	SLC35C1_L_pl_20	0.19	SB
HLA-B*07:02	RLFPIKWEL	GPATCH11_E_pl_2	1.34	WB
HLA-B*07:02	VLRLLEVSL	JRKL_L_pl_217	1.278	WB
HLA-B*07:02	KPDYSPRTL	EIF1AD_P_nl_223	0.014	SB
HLA-B*07:02	YLESRHMTF	FXR1_M_nl_230	1.794	WB
HLA-B*07:02	APPQTTGGL	HES4_Q_pl_255	0.186	SB
HLA-B*07:02	SPLLLLAIW	ATE1_L_nl_302	1.916	WB
HLA-B*07:02	SPKRFSAPI	PTPN21_S_pl_316	0.069	SB
HLA-B*07:02	APQAPLQAC	TOB2_Q_pl_352	0.264	SB
HLA-B*07:02	TPRWMFGFI	REEP4_M_pl_382	0.552	WB
HLA-B*08:01	IPQIITTTV	SLMAP_T_nl_3	0.676	WB
HLA-B*08:01	IPNIEHLII	MZT1_I_pl_10	1.275	WB
HLA-B*08:01	CLLNRICLL	ARHGAP5_C_nl_14	1.268	WB
HLA-B*08:01	FITEKSGKL	CAND1_T_nl_60	0.461	SB
HLA-B*08:01	FIILARLVL	KIF1B_A_nl_79	0.711	WB
HLA-B*08:01	VLIIGRIIL	NT5DC3_I_pl_88	1.589	WB
HLA-B*08:01	HIRLVFLYF	DCAF11_H_nl_94	1.396	WB
HLA-B*08:01	ISFRKELTF	OGFRL1_T_pl_103	0.888	WB
HLA-B*08:01	RVHNHKIQI	RUFY2_K_pl_120	1.489	WB
HLA-B*08:01	SLRLPFFCI	TMEM33_C_nl_135	1.755	WB
HLA-B*08:01	KLFKIVITF	PPP4R2_K_nl_155	1.695	WB
HLA-B*08:01	LGPQHVNAL	NT5C3B_N_nl_173	0.583	WB
HLA-B*08:01	SLIIHTHTF	UHMK1_H_nl_192	0.077	SB
HLA-B*08:01	FYFTKPLFL	IGF1R_L_nl_199	0.24	SB
HLA-B*08:01	FTKPLFLPL	IGF1R_L_nl_201	0.336	SB
HLA-B*08:01	TPTLFMRVL	SLC35C1_L_pl_20	0.772	WB
HLA-B*08:01	RLFPIKWEL	GPATCH11_E_pl_2	0.37	SB
HLA-B*08:01	LSVLRLLEV	JRKL_L_pl_215	1.977	WB
HLA-B*08:01	VLRLLEVSL	JRKL_L_pl_217	0.152	SB
HLA-B*08:01	KPDYSPRTL	EIF1AD_P_nl_223	0.473	SB
HLA-B*08:01	DYSPRTLIV	EIF1AD_P_nl_225	0.993	WB
HLA-B*08:01	YLESRHMTF	FXR1_M_nl_230	0.026	SB
HLA-B*08:01	VYIIRHIFF	CD302_Y_pl_248	1.416	WB
HLA-B*08:01	NELSKYHKF	SENP2_S_nl_270	1.248	WB
HLA-B*08:01	FIILARLVL	KIF1B_A_nl_281	0.711	WB
HLA-B*08:01	NLSPKRFSA	PTPN21_S_pl_314	0.263	SB
HLA-B*08:01	SPKRFSAPI	PTPN21_S_pl_316	0.625	WB
HLA-B*08:01	VFFVKEELF	ERICH1_V_pl_338	1.593	WB
HLA-B*08:01	GLKSTLKVL	MED31_L_pl_345	1.021	WB
HLA-B*08:01	LFHEYTVKL	GSTA4_H_nl_366	0.339	SB
HLA-C*07:02	NRICLLINL	ARHGAP5_C_nl_17	1.021	WB
HLA-C*07:02	IYLSNLIYL	USP14_I_nl_67	0.11	SB
HLA-C*07:02	YLSNLIYLV	USP14_I_nl_68	1.977	WB
HLA-C*07:02	FVWVNLRRF	FAM118A_V_nl_73	1.742	WB
HLA-C*07:02	HHIRLVFLY	DCAF11_H_nl_93	0.308	SB
HLA-C*07:02	HRAVLGVTH	NT5DC3_V_pl_99	0.914	WB
HLA-C*07:02	ISFRKELTF	OGFRL1_T_pl_103	0.889	WB
HLA-C*07:02	SFRKELTFF	OGFRL1_T_pl_104	0.844	WB
HLA-C*07:02	FRKELTFFV	OGFRL1_T_pl_105	0.272	SB
HLA-C*07:02	VHNHKIQIV	RUFY2_K_pl_121	1.107	WB
HLA-C*07:02	VFFSLETYL	NPHP3-ACAD11_V_	0.494	SB
HLA-C*07:02	LRLPFFCIL	TMEM33_C_nl_136	0.444	SB
HLA-C*07:02	FVPYLEVKY	PROSER1_L_pl_14	0.841	WB
HLA-C*07:02	KIYFPILRL	ST6GALNAC3_I_nl	1.667	WB
HLA-C*07:02	KLFKIVITF	PPP4R2_K_nl_155	1.048	WB
HLA-C*07:02	LGPQHVNAL	NT5C3B_N_nl_173	1.296	WB
HLA-C*07:02	KFSLIIHTH	UHMK1_H_nl_190	1.025	WB
HLA-C*07:02	SLIIHTHTF	UHMK1_H_nl_192	0.382	SB
HLA-C*07:02	HTHTFTQAY	UHMK1_H_nl_196	0.522	WB
HLA-C*07:02	FYFTKPLFL	IGF1R_L_nl_199	0.004	SB
HLA-C*07:02	FTKPLFLPL	IGF1R_L_nl_201	1.086	WB
HLA-C*07:02	LHSPTCLKL	LOC100506990_L_	0.442	SB
HLA-C*07:02	RLFPIKWEL	GPATCH11_E_pl_2	0.182	SB
HLA-C*07:02	KPDYSPRTL	EIF1AD_P_nl_223	1.188	WB
HLA-C*07:02	DYSPRTLIV	EIF1AD_P_nl_225	0.775	WB
HLA-C*07:02	YSPRTLIVL	EIF1AD_P_nl_226	1.111	WB
HLA-C*07:02	YLESRHMTF	FXR1_M_nl_230	0.333	SB
HLA-C*07:02	RHMTFFSCL	FXR1_M_nl_234	0.877	WB
HLA-C*07:02	NSFRTLLVY	CD302_Y_pl_241	1.474	WB
HLA-C*07:02	FRTLLVYII	CD302_Y_pl_243	1.357	WB
HLA-C*07:02	VYIIRHIFF	CD302_Y_pl_248	0.133	SB
HLA-C*07:02	TSINSILSY	PARP11_I_pl_276	0.539	WB
HLA-C*07:02	VFFVKEELF	ERICH1_V_pl_338	0.536	WB
HLA-C*07:02	ILIPSVKEV	ITPKB_I_nl_357	1.133	WB
HLA-C*07:02	LFHEYTVKL	GSTA4_H_nl_366	0.148	SB
HLA-A*02:01	TLRTSDILYV	H6PD_T_pl_43	0.649	WB
HLA-A*02:01	SIYLSNLIYL	USP14_I_nl_64	1.231	WB
HLA-A*02:01	IYLSNLIYLV	USP14_I_nl_65	1.606	WB
HLA-A*02:01	LYLISFLVNV	PLA2G12A_S_pl_1	1.536	WB
HLA-A*02:01	YLISFLVNVV	PLA2G12A_S_pl_1	0.705	WB
HLA-A*02:01	VLHSPTCLKL	LOC100506990_L_	1.536	WB
HLA-A*02:01	LRLFPIKWEL	GPATCH11_E_pl_1	0.698	WB
HLA-A*02:01	RLFPIKWELE	GPATCH11_E_pl_1	1.169	WB
HLA-A*02:01	YIIRHIFFTV	CD302_Y_pl_227	1.23	WB
HLA-A*02:01	NILLDNNILI	GCFC2_N_pl_300	1.457	WB
HLA-A*02:01	VILIPSVKEV	ITPKB_I_nl_328	0.561	WB
HLA-A*02:01	FLFHEYTVKL	GSTA4_H_nl_335	0.084	SB
HLA-B*07:02	HIPQIITTTV	SLMAP_T_nl_2	0.871	WB
HLA-B*07:02	APVLIIGRII	NT5DC3_I_pl_80	1.741	WB
HLA-B*07:02	RLPFFCILNL	TMEM33_C_nl_126	1.78	WB
HLA-B*07:02	RTPTLFMRVL	SLC35C1_L_pl_18	0.542	WB
HLA-B*07:02	LKPDYSPRTL	EIF1AD_P_nl_204	0.28	SB
HLA-B*07:02	KPDYSPRTLI	EIF1AD_P_nl_205	0.143	SB
HLA-B*07:02	SAPPQTTGGL	HES4_Q_pl_233	0.896	WB
HLA-B*07:02	RPRFGCLCAA	AGAP2-AS1_A_pl_	0.537	WB
HLA-B*07:02	LSPKRFSAPI	PTPN21_S_pl_289	1.969	WB
HLA-B*07:02	SPKRFSAPIV	PTPN21_S_pl_290	0.531	WB
HLA-B*07:02	APQAPLQACL	TOB2_Q_pl_324	0.038	SB
HLA-B*08:01	NLGPQHVNAL	NT5C3B_N_nl_158	1.373	WB
HLA-B*08:01	FSLIIHTHTF	UHMK1_H_nl_176	1.434	WB
HLA-B*08:01	DYSPRTLIVL	EIF1AD_P_nl_207	1.928	WB
HLA-B*08:01	IYLESRHMTF	FXR1_M_nl_210	1.853	WB
HLA-B*08:01	YLESRHMTFF	FXR1_M_nl_211	0.902	WB
HLA-C*07:02	IHTHTFTQAY	UHMK1_H_nl_180	1.244	WB
HLA-C*07:02	LFYFTKPLFL	IGF1R_L_nl_184	1.181	WB
HLA-C*07:02	FYFTKPLFLP	IGF1R_L_nl_185	1.766	WB
HLA-C*07:02	LRLFPIKWEL	GPATCH11_E_pl_1	1.261	WB
HLA-C*07:02	IYLESRHMTF	FXR1_M_nl_210	0.252	SB
HLA-C*07:02	VHDPAPQAPL	TOB2_Q_pl_320	0.7	WB
HLA-C*07:02	FLFHEYTVKL	GSTA4_H_nl_335	1.2	WB
HLA-A*02:01	AVIILPSTISL	MTMR6_A_pl_11	1.286	WB
HLA-A*02:01	TLRTSDILYVL	H6PD_T_pl_41	1.333	WB
HLA-A*02:01	SIYLSNLIYLV	USP14_I_nl_62	1.963	WB
HLA-A*02:01	LLAPVLIIGRI	NT5DC3_I_pl_72	1.917	WB
HLA-A*02:01	ILYLISFLVNV	PLA2G12A_S_pl_9	1.734	WB
HLA-A*02:01	YLISFLVNVVV	PLA2G12A_S_pl_9	1.255	WB
HLA-A*02:01	LLFYFTKPLFL	IGF1R_L_nl_167	1.298	WB
HLA-A*02:01	YLKPDYSPRTL	EIF1AD_P_nl_184	0.909	WB
HLA-A*02:01	LNILLDNNILI	GCFC2_N_pl_274	0.997	WB
HLA-A*02:01	TQWDSSSSSGV	PRKCZ_S_nl_279	1.377	WB
HLA-A*02:01	FLIKGDTPIRC	DEPDC1_L_nl_289	1.093	WB
HLA-A*02:01	VFLFHEYTVKL	GSTA4_H_nl_307	1.906	WB
HLA-A*02:01	FLFHEYTVKLS	GSTA4_H_nl_308	1.557	WB
HLA-B*07:02	AHIPQIITTTV	SLMAP_T_nl_1	1.253	WB
HLA-B*07:02	IPQIITTTVYF	SLMAP_T_nl_3	1.057	WB
HLA-B*07:02	APVLIIGRIIL	NT5DC3_I_pl_74	0.324	SB
HLA-B*07:02	YLKPDYSPRTL	EIF1AD_P_nl_184	0.292	SB
HLA-B*07:02	LKPDYSPRTLI	EIF1AD_P_nl_185	1.954	WB
HLA-B*07:02	KPDYSPRTLIV	EIF1AD_P_nl_186	0.52	WB
HLA-B*07:02	RPRFGCLCAAC	AGAP2-AS1_A_pl_	1.594	WB
HLA-B*07:02	SPKRFSAPIVI	PTPN21_S_pl_266	0.391	SB
HLA-B*07:02	TPLIFFLGHIL	DNAJC9_L_pl_276	1.384	WB
HLA-B*07:02	PAPQAPLQACL	TOB2_Q_pl_298	0.998	WB
HLA-B*07:02	APQAPLQACLN	TOB2_Q_pl_299	1.059	WB
HLA-B*07:02	FPVEKTALLLL	NFYA_L_pl_332	0.804	WB
HLA-B*08:01	YLKPDYSPRTL	EIF1AD_P_nl_184	0.534	WB
HLA-B*08:01	FPVEKTALLLL	NFYA_L_pl_332	0.865	WB
HLA-C*07:02	TTVYFPNVFFL	SLMAP_T_nl_9	1.569	WB
HLA-C*07:02	YFISFRKELTF	OGFRL1_T_pl_85	1.491	WB
HLA-C*07:02	FYFTKPLFLPL	IGF1R_L_nl_169	0.622	WB
HLA-C*07:02	IRTPTLFMRVL	SLC35C1_L_pl_17	1.724	WB
HLA-C*07:02	IYLESRHMTFF	FXR1_M_nl_191	1.425	WB

## Sheet: HCT116 candidate neoantigen
Candidate neoantigens in HCT116 sample
HLA	Peptide	Gene	%Rank	BindLevel
HLA-A*01:01	FLNLGSVY	PHLPP2_V_pl_377	1.454	WB
HLA-A*01:01	SQSSLIMY	SPAG9_M_pl_572	1.928	WB
HLA-A*01:01	TTFFPKQY	MIER1_Y_pl_665	1.257	WB
HLA-A*02:01	LLAINPFL	DDI2_I_nl_372	1.594	WB
HLA-A*02:01	FLIPSIAL	SZRD1_I_pl_392	0.505	WB
HLA-A*02:01	GLENIFYI	HACD3_F_pl_621	1.142	WB
HLA-B*18:01	IQLLDKTY	PRKD3_Y_nl_53	1.295	WB
HLA-B*18:01	HQIDYPFY	TMEM167A_P_nl_5	0.635	WB
HLA-B*18:01	IDYPFYFF	TMEM167A_P_nl_6	1.741	WB
HLA-B*18:01	YPFYFFNF	TMEM167A_P_nl_6	1.978	WB
HLA-B*18:01	EKKIILLF	BHLHE40_I_nl_98	0.998	WB
HLA-B*18:01	EEISTLKY	DIPK2A_E_nl_202	0.011	SB
HLA-B*18:01	EKESCTNY	DENND1B_T_nl_24	1.182	WB
HLA-B*18:01	LEKWLENM	NLN_W_pl_274	0.798	WB
HLA-B*18:01	NDFLALFF	ANXA11_L_pl_413	0.677	WB
HLA-B*18:01	KQFDVEVF	FPGT_V_pl_454	1.127	WB
HLA-B*18:01	SEFPNQIS	RASAL2_F_nl_456	1.202	WB
HLA-B*18:01	LENNMYSL	SLFN5_S_nl_497	0.415	SB
HLA-B*18:01	EEQHGQGY	SNX33_G_pl_555	0.14	SB
HLA-B*18:01	SQSSLIMY	SPAG9_M_pl_572	0.883	WB
HLA-B*18:01	FETISDVH	MON1B_S_nl_628	0.994	WB
HLA-B*45:01	EESPTPNP	WIZ_T_pl_168	0.647	WB
HLA-B*45:01	EEISTLKY	DIPK2A_E_nl_202	1.795	WB
HLA-B*45:01	SEFPNQIS	RASAL2_F_nl_456	0.865	WB
HLA-C*05:01	LSNPNLCL	SRSF1_C_pl_10	1.748	WB
HLA-C*05:01	QIDYPFYF	TMEM167A_P_nl_6	0.514	WB
HLA-C*05:01	LYDTHQTL	RNASEH1-AS1_Q_p	0.592	WB
HLA-C*05:01	STEEISTL	DIPK2A_E_nl_200	0.44	SB
HLA-C*05:01	FLIPSIAL	SZRD1_I_pl_392	1.908	WB
HLA-C*05:01	NSEFPNQI	RASAL2_F_nl_455	1.614	WB
HLA-C*05:01	ISDVHKSC	MON1B_S_nl_631	1.779	WB
HLA-C*07:01	LYDTHQTL	RNASEH1-AS1_Q_p	0.577	WB
HLA-C*07:01	FKIPIHLL	RAP2B_I_nl_111	0.594	WB
HLA-C*07:01	LRSIAVIL	NAA30_I_nl_137	1.155	WB
HLA-C*07:01	VHKVVLTL	MKRN2_V_nl_268	1.073	WB
HLA-C*07:01	FYSLSKLL	RNF13_S_pl_288	1.685	WB
HLA-C*07:01	KRFLPLFF	ZFP36L2_F_nl_33	0.157	SB
HLA-C*07:01	RRSTLCTL	AFF4_C_nl_542	1.511	WB
HLA-C*07:01	RRNIIFAM	ZNF320_I_nl_616	0.294	SB
HLA-C*07:01	FYSFYLTY	SDHC_F_nl_634	1.496	WB
HLA-C*07:01	TTFFPKQY	MIER1_Y_pl_665	1.623	WB
HLA-C*07:01	FRCLLPAL	FN3KRP_R_pl_680	1.276	WB
HLA-A*01:01	LSNPNLCLH	SRSF1_C_pl_9	1.969	WB
HLA-A*01:01	SNPNLCLHY	SRSF1_C_pl_10	1.182	WB
HLA-A*01:01	QIDYPFYFF	TMEM167A_P_nl_5	0.605	WB
HLA-A*01:01	FTETGQTTK	DHRS1_Q_pl_145	0.735	WB
HLA-A*01:01	STEEISTLK	DIPK2A_E_nl_179	0.654	WB
HLA-A*01:01	TEEISTLKY	DIPK2A_E_nl_180	0.38	SB
HLA-A*01:01	SEKESCTNY	DENND1B_T_nl_21	1.653	WB
HLA-A*01:01	KALLFTEVY	CCNL1_V_nl_272	1.592	WB
HLA-A*01:01	NSDWPSQHC	SLC66A3_S_nl_33	1.613	WB
HLA-A*01:01	NLGSVYPNY	PHLPP2_V_pl_345	1.229	WB
HLA-A*01:01	DIQTLTENY	WWP1_Y_nl_384	0.763	WB
HLA-A*01:01	LLPPALWRY	USF2_L_pl_428	0.38	SB
HLA-A*01:01	STAALTAQY	RRP7A_S_pl_437	0.048	SB
HLA-A*01:01	GEEQHGQGY	SNX33_G_pl_507	1.163	WB
HLA-A*01:01	TSQSSLIMY	SPAG9_M_pl_524	0.074	SB
HLA-A*01:01	RVGLENIFY	HACD3_F_pl_565	0.671	WB
HLA-A*01:01	ISDVHKSCK	MON1B_S_nl_576	1.643	WB
HLA-A*01:01	TFYSFYLTY	SDHC_F_nl_578	1.87	WB
HLA-A*02:01	ALSNPNLCL	SRSF1_C_pl_8	0.434	SB
HLA-A*02:01	HQIDYPFYF	TMEM167A_P_nl_5	0.824	WB
HLA-A*02:01	VLYDTHQTL	RNASEH1-AS1_Q_p	0.027	SB
HLA-A*02:01	KIVFLKIYV	SCAMP1_V_pl_86	1.142	WB
HLA-A*02:01	VLRSIAVIL	NAA30_I_nl_120	1.874	WB
HLA-A*02:01	FTMINTASL	ZNF302_M_nl_125	1.438	WB
HLA-A*02:01	TMINTASLL	ZNF302_M_nl_126	1.653	WB
HLA-A*02:01	AQVLHNFYV	DNAJC16_V_pl_12	0.6	WB
HLA-A*02:01	VLHNFYVTL	DNAJC16_V_pl_12	0.14	SB
HLA-A*02:01	YLSRTVVLI	STRIP2_I_pl_131	0.23	SB
HLA-A*02:01	HALSIIFFI	QSER1_I_pl_170	1.613	WB
HLA-A*02:01	HIGSYEHQI	PXN_E_pl_182	1.833	WB
HLA-A*02:01	ILEASRHKL	CDK6_I_pl_184	1.178	WB
HLA-A*02:01	ILYITILMA	SLC20A2_L_nl_23	1.158	WB
HLA-A*02:01	YITILMANV	SLC20A2_L_nl_23	1.92	WB
HLA-A*02:01	VLVHKVVLT	MKRN2_V_nl_241	1.524	WB
HLA-A*02:01	LVHKVVLTL	MKRN2_V_nl_242	1.184	WB
HLA-A*02:01	LLFLWIWAL	FER_W_nl_275	0.795	WB
HLA-A*02:01	KSVPFLITI	ATAD1_S_nl_291	1.009	WB
HLA-A*02:01	LLDTITAII	SLC35D1_I_nl_30	0.787	WB
HLA-A*02:01	FLIQLPFFA	IQCE_A_nl_319	0.149	SB
HLA-A*02:01	ALIVKVHTC	TMEM167A_V_nl_3	0.505	WB
HLA-A*02:01	AINPFLNLI	DDI2_I_nl_339	0.503	WB
HLA-A*02:01	LLFLNLGSV	PHLPP2_V_pl_341	0.815	WB
HLA-A*02:01	FTHATAPRL	MCPH1_T_nl_366	1.942	WB
HLA-A*02:01	SVITPTQPV	KIF3A_I_nl_383	0.621	WB
HLA-A*02:01	ALHLQPSTA	RRP7A_S_pl_431	1.501	WB
HLA-A*02:01	HLQPSTAAL	RRP7A_S_pl_433	0.241	SB
HLA-A*02:01	ALWKWLYHF	NSD2_H_pl_452	1.384	WB
HLA-A*02:01	QLENNMYSL	SLFN5_S_nl_455	1.072	WB
HLA-A*02:01	VLFLVTSGI	OTUD4_L_nl_463	1.532	WB
HLA-A*02:01	AVPQVISSV	FXYD5_V_pl_491	0.296	SB
HLA-A*02:01	SQSSLIMYM	SPAG9_M_pl_525	0.757	WB
HLA-A*02:01	SILKKMLTI	CREB1_M_nl_528	0.599	WB
HLA-A*02:01	KMLTIISHF	CREB1_M_nl_532	1.429	WB
HLA-A*02:01	LLPFNSIQI	MGAT5_Q_nl_539	0.992	WB
HLA-A*02:01	LMQVGYYQL	FAM172A_L_pl_58	1.2	WB
HLA-A*02:01	MQVGYYQLL	FAM172A_L_pl_58	1.581	WB
HLA-A*02:01	LLLGKTAVL	SUPT5H_V_nl_614	0.27	SB
HLA-A*02:01	VILFSLKSV	TTC26_V_nl_618	1.143	WB
HLA-A*02:01	WLQQPLPVV	CD44_V_pl_633	0.176	SB
HLA-A*02:01	YFLSHSTTL	WNK1_Y_pl_639	1.936	WB
HLA-B*18:01	CQLPQIASF	CHMP3_Q_nl_31	1.182	WB
HLA-B*18:01	DLPPLLIAF	RTRAF_A_pl_44	1.522	WB
HLA-B*18:01	HQIDYPFYF	TMEM167A_P_nl_5	0.356	SB
HLA-B*18:01	EKIVFLKIY	SCAMP1_V_pl_85	0.596	WB
HLA-B*18:01	HPHGVIVQR	MDH2_V_pl_111	1.938	WB
HLA-B*18:01	EESPTPNPT	WIZ_T_pl_150	1.101	WB
HLA-B*18:01	TEEISTLKY	DIPK2A_E_nl_180	0.068	SB
HLA-B*18:01	EEISTLKYL	DIPK2A_E_nl_181	0.147	SB
HLA-B*18:01	SEKESCTNY	DENND1B_T_nl_21	0.047	SB
HLA-B*18:01	WECFDADFY	BET1_W_pl_258	0.653	WB
HLA-B*18:01	KALLFTEVY	CCNL1_V_nl_272	1.996	WB
HLA-B*18:01	DFLALFFVF	ANXA11_L_pl_376	1.701	WB
HLA-B*18:01	DIQTLTENY	WWP1_Y_nl_384	1.828	WB
HLA-B*18:01	HPWSQHTHF	AP4E1_W_nl_404	0.649	WB
HLA-B*18:01	SEFPNQISC	RASAL2_F_nl_417	0.379	SB
HLA-B*18:01	STAALTAQY	RRP7A_S_pl_437	1.87	WB
HLA-B*18:01	QQRLFFGVF	ASB1_R_pl_466	1.707	WB
HLA-B*18:01	VPASVVGAF	PDE8B_V_pl_503	1.411	WB
HLA-B*18:01	GEEQHGQGY	SNX33_G_pl_507	0.34	SB
HLA-B*18:01	SQSSLIMYM	SPAG9_M_pl_525	1.572	WB
HLA-B*18:01	TETRRNIIF	ZNF320_I_nl_560	0.232	SB
HLA-B*18:01	TFYSFYLTY	SDHC_F_nl_578	0.773	WB
HLA-B*18:01	TPVPRDLVF	PIM3_P_pl_601	1.007	WB
HLA-B*45:01	GEESPTPNP	WIZ_T_pl_149	0.109	SB
HLA-B*45:01	EESPTPNPT	WIZ_T_pl_150	0.193	SB
HLA-B*45:01	TEEISTLKY	DIPK2A_E_nl_180	0.918	WB
HLA-B*45:01	EEISTLKYL	DIPK2A_E_nl_181	0.269	SB
HLA-B*45:01	SEKESCTNY	DENND1B_T_nl_21	0.608	WB
HLA-B*45:01	FEHWECFDA	BET1_W_pl_255	1.87	WB
HLA-B*45:01	KEKLFFINI	FUCA2_I_pl_282	0.76	WB
HLA-B*45:01	SEFPNQISC	RASAL2_F_nl_417	0.059	SB
HLA-B*45:01	GEEQHGQGY	SNX33_G_pl_507	0.747	WB
HLA-C*05:01	ALSNPNLCL	SRSF1_C_pl_8	0.713	WB
HLA-C*05:01	SPPGPQPTV	GAA_Q_nl_14	1.915	WB
HLA-C*05:01	HQIDYPFYF	TMEM167A_P_nl_5	0.729	WB
HLA-C*05:01	QIDYPFYFF	TMEM167A_P_nl_5	0.292	SB
HLA-C*05:01	VLYDTHQTL	RNASEH1-AS1_Q_p	0.306	SB
HLA-C*05:01	VVHPHGVIV	MDH2_V_pl_109	1.314	WB
HLA-C*05:01	FTMINTASL	ZNF302_M_nl_125	1.312	WB
HLA-C*05:01	YLSRTVVLI	STRIP2_I_pl_131	1.445	WB
HLA-C*05:01	ESPTPNPTL	WIZ_T_pl_151	1.146	WB
HLA-C*05:01	ISTEEISTL	DIPK2A_E_nl_178	0.573	WB
HLA-C*05:01	ILEASRHKL	CDK6_I_pl_184	0.428	SB
HLA-C*05:01	FQALSDAVL	OLFML2A_D_pl_22	1.89	WB
HLA-C*05:01	KSVPFLITI	ATAD1_S_nl_291	1.52	WB
HLA-C*05:01	LLDTITAII	SLC35D1_I_nl_30	0.219	SB
HLA-C*05:01	NSDWPSQHC	SLC66A3_S_nl_33	0.481	SB
HLA-C*05:01	LAINPFLNL	DDI2_I_nl_338	1.356	WB
HLA-C*05:01	AINPFLNLI	DDI2_I_nl_339	1.471	WB
HLA-C*05:01	FTHATAPRL	MCPH1_T_nl_366	1.088	WB
HLA-C*05:01	RVNWSNTVL	FOXC1_N_nl_409	1.009	WB
HLA-C*05:01	HLQPSTAAL	RRP7A_S_pl_433	0.575	WB
HLA-C*05:01	QLENNMYSL	SLFN5_S_nl_455	1.094	WB
HLA-C*05:01	AVPQVISSV	FXYD5_V_pl_491	1.077	WB
HLA-C*05:01	RSSVPASVV	PDE8B_V_pl_500	1.504	WB
HLA-C*05:01	RTERTCLWL	ZNF286A_E_nl_50	1.8	WB
HLA-C*05:01	SQSSLIMYM	SPAG9_M_pl_525	1.381	WB
HLA-C*05:01	YFLSHSTTL	WNK1_Y_pl_639	1.06	WB
HLA-C*07:01	HQIDYPFYF	TMEM167A_P_nl_5	0.082	SB
HLA-C*07:01	VLYDTHQTL	RNASEH1-AS1_Q_p	0.236	SB
HLA-C*07:01	FKIPIHLLI	RAP2B_I_nl_98	0.272	SB
HLA-C*07:01	VVHPHGVIV	MDH2_V_pl_109	0.965	WB
HLA-C*07:01	FVKAVLRSI	NAA30_I_nl_116	1.678	WB
HLA-C*07:01	LRSIAVILI	NAA30_I_nl_121	0.773	WB
HLA-C*07:01	FTMINTASL	ZNF302_M_nl_125	1.851	WB
HLA-C*07:01	VLHNFYVTL	DNAJC16_V_pl_12	1.703	WB
HLA-C*07:01	SRTVVLIAI	STRIP2_I_pl_133	0.528	WB
HLA-C*07:01	ISTEEISTL	DIPK2A_E_nl_178	1.473	WB
HLA-C*07:01	FVFLRQSLI	MRPS27_L_nl_195	1.868	WB
HLA-C*07:01	ARSGPEGAM	SNX17_A_nl_202	0.342	SB
HLA-C*07:01	LVHKVVLTL	MKRN2_V_nl_242	1.381	WB
HLA-C*07:01	HKVVLTLQL	MKRN2_V_nl_244	1.583	WB
HLA-C*07:01	VFYSLSKLL	RNF13_S_pl_262	1.076	WB
HLA-C*07:01	KSVPFLITI	ATAD1_S_nl_291	0.967	WB
HLA-C*07:01	KRFLPLFFI	ZFP36L2_F_nl_30	0.235	SB
HLA-C*07:01	YVFGVRHTK	RETSAT_V_nl_313	1.135	WB
HLA-C*07:01	LAINPFLNL	DDI2_I_nl_338	1.535	WB
HLA-C*07:01	VYPNYGAKV	PHLPP2_V_pl_349	1.75	WB
HLA-C*07:01	LRHRPPANL	ATP6V0C_H_pl_36	0.105	SB
HLA-C*07:01	RHRPPANLR	ATP6V0C_H_pl_36	1.252	WB
HLA-C*07:01	FTHATAPRL	MCPH1_T_nl_366	0.856	WB
HLA-C*07:01	HATAPRLQW	MCPH1_T_nl_368	1.348	WB
HLA-C*07:01	HPWSQHTHF	AP4E1_W_nl_404	0.956	WB
HLA-C*07:01	LRVNWSNTV	FOXC1_N_nl_408	0.468	SB
HLA-C*07:01	RVNWSNTVL	FOXC1_N_nl_409	1.941	WB
HLA-C*07:01	ISKNIIIIL	C1RL_S_nl_412	1	WB
HLA-C*07:01	LLPPALWRY	USF2_L_pl_428	1.043	WB
HLA-C*07:01	STAALTAQY	RRP7A_S_pl_437	0.686	WB
HLA-C*07:01	QRLFFGVFF	ASB1_R_pl_467	0.415	SB
HLA-C*07:01	RRSTLCTLL	AFF4_C_nl_496	0.138	SB
HLA-C*07:01	TSQSSLIMY	SPAG9_M_pl_524	1.553	WB
HLA-C*07:01	SQSSLIMYM	SPAG9_M_pl_525	0.408	SB
HLA-C*07:01	TRRNIIFAM	ZNF320_I_nl_562	0.087	SB
HLA-C*07:01	LRVGLENIF	HACD3_F_pl_564	0.455	SB
HLA-C*07:01	FYFETISDV	MON1B_S_nl_571	0.687	WB
HLA-C*07:01	TFYSFYLTY	SDHC_F_nl_578	0.458	SB
HLA-C*07:01	MQVGYYQLL	FAM172A_L_pl_58	1.805	WB
HLA-C*07:01	TPVPRDLVF	PIM3_P_pl_601	1.149	WB
HLA-C*07:01	FRCLLPALL	FN3KRP_R_pl_621	0.167	SB
HLA-C*07:01	WRMARELAL	ANKMY2_R_pl_637	0.095	SB
HLA-C*07:01	YFLSHSTTL	WNK1_Y_pl_639	0.22	SB
HLA-C*07:01	YFFSPGKEV	COL27A1_Y_pl_64	0.377	SB
HLA-A*01:01	LSNPNLCLHY	SRSF1_C_pl_7	0.155	SB
HLA-A*01:01	HQIDYPFYFF	TMEM167A_P_nl_4	1.977	WB
HLA-A*01:01	ISTEEISTLK	DIPK2A_E_nl_153	1.711	WB
HLA-A*01:01	STEEISTLKY	DIPK2A_E_nl_154	0.004	SB
HLA-A*01:01	SSEKESCTNY	DENND1B_T_nl_18	0.06	SB
HLA-A*01:01	SVPFLITIFY	ATAD1_S_nl_258	1.412	WB
HLA-A*01:01	NSDWPSQHCR	SLC66A3_S_nl_29	1.304	WB
HLA-A*01:01	EDIQTLTENY	WWP1_Y_nl_337	1.318	WB
HLA-A*01:01	VLLPPALWRY	USF2_L_pl_379	0.667	WB
HLA-A*01:01	PSTAALTAQY	RRP7A_S_pl_388	0.616	WB
HLA-A*01:01	STAALTAQYG	RRP7A_S_pl_389	1.495	WB
HLA-A*01:01	RGEEQHGQGY	SNX33_G_pl_449	0.941	WB
HLA-A*01:01	CTSQSSLIMY	SPAG9_M_pl_465	0.207	SB
HLA-A*02:01	DVLYDTHQTL	RNASEH1-AS1_Q_p	1.975	WB
HLA-A*02:01	VLYDTHQTLK	RNASEH1-AS1_Q_p	1.567	WB
HLA-A*02:01	AISTEEISTL	DIPK2A_E_nl_152	1.691	WB
HLA-A*02:01	VLVHKVVLTL	MKRN2_V_nl_210	1.658	WB
HLA-A*02:01	FLVFYSLSKL	RNF13_S_pl_229	1.478	WB
HLA-A*02:01	FLWIWALQFL	FER_W_nl_245	1.499	WB
HLA-A*02:01	YLLDTITAII	SLC35D1_I_nl_26	0.259	SB
HLA-A*02:01	LLAINPFLNL	DDI2_I_nl_297	1.807	WB
HLA-A*02:01	SVYPNYGAKV	PHLPP2_V_pl_308	1.774	WB
HLA-A*02:01	LLSGFLIPSI	SZRD1_I_pl_314	1.231	WB
HLA-A*02:01	LHLQPSTAAL	RRP7A_S_pl_384	1.581	WB
HLA-A*02:01	VLGPWLLPRL	HES4_L_nl_400	1.076	WB
HLA-A*02:01	ALWKWLYHFL	NSD2_H_pl_403	1.024	WB
HLA-A*02:01	LLLPFNSIQI	MGAT5_Q_nl_479	0.628	WB
HLA-A*02:01	RVGLENIFYI	HACD3_F_pl_500	1.218	WB
HLA-A*02:01	VLMQVGYYQL	FAM172A_L_pl_51	1.201	WB
HLA-A*02:01	LLLGKTAVLA	SUPT5H_V_nl_546	1.856	WB
HLA-B*18:01	EESPTPNPTL	WIZ_T_pl_128	0.564	WB
HLA-B*18:01	STEEISTLKY	DIPK2A_E_nl_154	1.129	WB
HLA-B*18:01	SSEKESCTNY	DENND1B_T_nl_18	0.689	WB
HLA-B*18:01	SEKESCTNYF	DENND1B_T_nl_18	0.41	SB
HLA-B*18:01	MENATVFEHW	BET1_W_pl_217	1.678	WB
HLA-B*18:01	EDIQTLTENY	WWP1_Y_nl_337	1.318	WB
HLA-B*18:01	NSEFPNQISC	RASAL2_F_nl_369	1.921	WB
HLA-B*18:01	RGEEQHGQGY	SNX33_G_pl_449	1.434	WB
HLA-B*45:01	VGEESPTPNP	WIZ_T_pl_126	1.043	WB
HLA-B*45:01	GEESPTPNPT	WIZ_T_pl_127	1.069	WB
HLA-B*45:01	EESPTPNPTL	WIZ_T_pl_128	0.475	SB
HLA-B*45:01	EEISTLKYLI	DIPK2A_E_nl_156	1.048	WB
HLA-B*45:01	QEARSGPEGA	SNX17_A_nl_174	0.112	SB
HLA-B*45:01	SEKESCTNYF	DENND1B_T_nl_18	1.163	WB
HLA-B*45:01	NSEFPNQISC	RASAL2_F_nl_369	1.028	WB
HLA-B*45:01	SEFPNQISCP	RASAL2_F_nl_370	0.103	SB
HLA-B*45:01	RGEEQHGQGY	SNX33_G_pl_449	1.896	WB
HLA-B*45:01	TETRRNIIFA	ZNF320_I_nl_495	1.196	WB
HLA-B*45:01	CESKTGAGSA	STK11_T_nl_529	1.156	WB
HLA-C*05:01	SSPPGPQPTV	GAA_Q_nl_11	1.862	WB
HLA-C*05:01	HQIDYPFYFF	TMEM167A_P_nl_4	1.504	WB
HLA-C*05:01	YLLDTITAII	SLC35D1_I_nl_26	1.621	WB
HLA-C*07:01	KHQIDYPFYF	TMEM167A_P_nl_4	1.005	WB
HLA-C*07:01	TPYPHPPNPL	CNOT1_P_nl_397	1.922	WB
HLA-C*07:01	LRVGLENIFY	HACD3_F_pl_499	1.524	WB
HLA-A*01:01	ALSNPNLCLHY	SRSF1_C_pl_3	0.573	WB
HLA-A*01:01	ISTEEISTLKY	DIPK2A_E_nl_128	0.06	SB
HLA-A*01:01	STEEISTLKYL	DIPK2A_E_nl_129	0.166	SB
HLA-A*01:01	NSSEKESCTNY	DENND1B_T_nl_16	0.508	WB
HLA-A*01:01	SSEKESCTNYF	DENND1B_T_nl_16	1.001	WB
HLA-A*01:01	KSVPFLITIFY	ATAD1_S_nl_225	1.142	WB
HLA-A*01:01	FLNLGSVYPNY	PHLPP2_V_pl_266	1.002	WB
HLA-A*01:01	NEDIQTLTENY	WWP1_Y_nl_295	1.14	WB
HLA-A*01:01	HVLLPPALWRY	USF2_L_pl_332	1.108	WB
HLA-A*01:01	QPSTAALTAQY	RRP7A_S_pl_341	0.467	SB
HLA-A*01:01	FRGEEQHGQGY	SNX33_G_pl_395	1.604	WB
HLA-A*01:01	PCTSQSSLIMY	SPAG9_M_pl_410	1.231	WB
HLA-A*02:01	FLLGVVHPHGV	MDH2_V_pl_70	0.138	SB
HLA-A*02:01	IIPPIPCYYNV	FUCA2_V_pl_77	1.884	WB
HLA-A*02:01	FVAQVLHNFYV	DNAJC16_V_pl_86	1.485	WB
HLA-A*02:01	MLRLYATNFEL	SLC19A2_M_pl_22	1.653	WB
HLA-A*02:01	YLFLIQLPFFA	IQCE_A_nl_244	1.632	WB
HLA-A*02:01	VPPLASPKPLL	SNN_V_pl_259	1.986	WB
HLA-A*02:01	WLLSGFLIPSI	SZRD1_I_pl_276	1.01	WB
HLA-A*02:01	ALHLQPSTAAL	RRP7A_S_pl_337	1.061	WB
HLA-A*02:01	VLMQVGYYQLL	FAM172A_L_pl_45	1.848	WB
HLA-B*18:01	DQFKHQIDYPF	TMEM167A_P_nl_3	1.725	WB
HLA-B*18:01	NSSEKESCTNY	DENND1B_T_nl_16	0.683	WB
HLA-B*18:01	NEDIQTLTENY	WWP1_Y_nl_295	0.469	SB
HLA-B*18:01	FRGEEQHGQGY	SNX33_G_pl_395	0.819	WB
HLA-B*18:01	TETRRNIIFAM	ZNF320_I_nl_435	1.782	WB
HLA-B*45:01	GVGEESPTPNP	WIZ_T_pl_103	1.394	WB
HLA-B*45:01	GEESPTPNPTL	WIZ_T_pl_105	1.782	WB
HLA-B*45:01	SEFPNQISCPT	RASAL2_F_nl_326	0.577	WB
HLA-C*05:01	STEEISTLKYL	DIPK2A_E_nl_129	1.549	WB
HLA-C*07:01	FRALGSVGPGF	DSTN_F_pl_76	1.758	WB
HLA-C*07:01	FRGEEQHGQGY	SNX33_G_pl_395	1.066	WB

## Sheet: SW620 HC neoantigen
High confidence neoantigens in the SW620 sample
qacc	qseq	sacc	sseq	evalue	length	pident
HLA-B*07:02|DIDO1_F_nl_145	PAGQRP	db465	PQGQRP	0.58	6	83.333
HLA-B*07:02|DIDO1_F_nl_159	PAGQRP	db465	PQGQRP	0.61	6	83.333
HLA-B*07:02|DIDO1_F_nl_153	PAGQRP	db465	PQGQRP	0.63	6	83.333
HLA-B*07:02|DIDO1_F_nl_154	PAGQRP	db465	PQGQRP	0.65	6	83.333

## Sheet: COLO205 HC neoantigen
High confidence neoantigens in the COLO205 sample
qacc	qseq	sacc	sseq	evalue	length	pident
HLA-B*08:01|GSTA4_H_nl_366	FHEYTV	db695	FHQYSV	0.43	6	66.667
HLA-C*07:02|GSTA4_H_nl_366	FHEYTV	db695	FHQYSV	0.43	6	66.667
HLA-C*07:02|GSTA4_H_nl_386	FHEYTV	db695	FHQYSV	0.46	6	66.667
HLA-A*02:01|GSTA4_H_nl_335	FHEYTV	db695	FHQYSV	0.59	6	66.667
HLA-C*07:02|GSTA4_H_nl_335	FHEYTV	db695	FHQYSV	0.59	6	66.667
HLA-A*02:01|GSTA4_H_nl_307	FHEYTV	db695	FHQYSV	0.61	6	66.667
HLA-A*02:01|GSTA4_H_nl_384	FHEYTV	db695	FHQYSV	0.62	6	66.667
HLA-A*02:01|GSTA4_H_nl_308	FHEYTV	db695	FHQYSV	0.64	6	66.667

[truncated: 1 more sheets: HCT116 HC neoantigen]
