# Supplementary material for: PGNneo: A Proteogenomics-Based Neoantigen Prediction Pipeline in Noncoding Regions
Source: Cells. 2023 Mar 1;12(5):782. doi: 10.3390/cells12050782 (PMC10000440; doi:10.3390/cells12050782)
Supplement: Supplementary file 1 [file cells-12-00782-s001.zip › Table S9.xlsx]

## Sheet: HCC_HF_cohort
allele	Counts	Freq	mean_neo
A*02:06	1	0.1	338
A*11:01	1	0.1	785
A*24:02	1	0.1	788
A*24:20	1	0.1	862
A*26:01	1	0.1	504
A*30:01	2	0.2	584
A*31:01	2	0.2	1042
A*33:03	1	0.1	1610
B*13:02	1	0.1	357
B*15:01	1	0.1	411
B*15:02	1	0.1	582
B*15:25	1	0.1	617
B*27:04	1	0.1	329
B*35:01	1	0.1	717
B*40:01	1	0.1	346
B*40:06	1	0.1	358
B*51:02	1	0.1	490
B*58:01	1	0.1	1066
C*03:02	1	0.1	625
C*03:03	1	0.1	398
C*03:04	2	0.2	569.5
C*04:03	1	0.1	504
C*06:02	1	0.1	408
C*08:01	2	0.2	454
C*12:02	1	0.1	387
C*15:02	1	0.1	391

## Sheet: HCC_HT_cohort
allele	Counts	Freq	mean_neo
A*02:01	3	0.17	134.7
A*02:06	1	0.056	146
A*02:07	3	0.17	111.7
A*11:01	4	0.22	258.2
A*23:01	1	0.056	280
A*24:02	4	0.22	196.8
A*30:01	1	0.056	260
A*33:03	1	0.056	260
B*13:02	1	0.056	164
B*15:01	2	0.11	144.5
B*15:58	1	0.056	185
B*27:04	1	0.056	145
B*40:01	2	0.11	77.5
B*40:06	1	0.056	156
B*45:01	1	0.056	234
B*46:01	6	0.33	155.2
B*48:01	1	0.056	154
B*51:01	1	0.056	150
B*58:01	1	0.056	200
C*01:02	7	0.39	166.7
C*03:02	1	0.056	147
C*03:04	1	0.056	119
C*04:01	1	0.056	121
C*06:02	2	0.11	169.5
C*07:02	1	0.056	82
C*08:01	3	0.17	152.3
C*12:02	1	0.056	201
C*14:02	1	0.056	189
